# Supplementary material for: Fostering active choice to empower behavioral change to reduce cardiovascular risk: A web-based randomized controlled trial
Source: PLoS One. 2024 Aug 1;19(8):e0304897. doi: 10.1371/journal.pone.0304897 (PMC11293644; doi:10.1371/journal.pone.0304897)
Supplement: S4 File — (CSV) [file pone.0304897.s004.csv]

DLNMID	tEINDdag	Qualified	tversie	GROUP	InformedConsent	Age	HeartAge	Smoking	Medication_BP_Chol	CVD	Diabetes_Reumatism_Kidney	Able_to_walk_100m	Wheelchair	Pregnant	Perceived_Nutrition	Perceived_PA	Perceived_Lifestyle	Perceived_Health	HereditaryCVDrisk	Disease_Control_Preference	StartIntervent	EindIntervent	LS_Pro_PhysicalHealth	LS_Pro_MentalHealth	LS_Pro_ReduceCVD	LS_Con_Discipline	LS_Con_TimeMoney	Med_Pro_ReduceCVD	Med_Con_AdverseEffects	Med_Con_Costs	Med_Con_DontForget	Comb_Pro_ReduceCVD	Comb_Con_Discipline	Comb_Con_TimeMoney	Comb_Con_AdverseEffects	Comb_Con_Costs	Nothing_Pro_NoTimeCostsEffort	Nothing_Pro_NoAdverseEffects	Nothing_Con_NoHealthBenefits	Nothing_Con_IncreasedCVDrisk	VC_LongLifeGoodHealth	VC_TimeEnergyImprovingHealth	VC_ChangeLifestyleUnpleasant	VC_MedDependenceUnpleasant	VC_MedSubstancesUnpleasant	VC_AcceptAdverseEffects	Intention_4CAT	Q15vv	ActiveChoice_1
337075164	1/22/2022	2	3		1	68	81	2	2	1
337075167	1/22/2022	2	3		1	63	76	2	1
337075175	1/23/2022	2	3		1	70	83	1
337075177	1/23/2022	2	3		1	70	83	2	2	2	2	1	2		4	5
337075190	1/22/2022	2	3		1	69	82	1
337075191	1/21/2022	2	3		1	50	63	2	1
337075192	1/22/2022	2	3		1	69	82	2	1
337075198	2-2-2022	2	4		1	66	79	2	1
337075213	2-3-2022	2	4		1	65	78	2	2	1
337075228	1/20/2022	2	3		1	55	68	2	1
337075233	1/19/2022	2	3		1	53	66	2	2	2	2	2
337075245	1/21/2022	2	3		1	68	81	1
337075252	2-2-2022	2	4		1	59	72	2	2	1
337075253	1/19/2022	2	3		1	61	74	2	1
337075255	1/20/2022	2	3		1	70	83	1
337075258	1/20/2022	2	3		1	62	75	2	1
337075295	1/22/2022	2	3		1	55	68	2	1
337075302	1/19/2022	2	3		1	69	82	1
337075315	1/20/2022	2	3		1	54	67	1
337075326	1/24/2022	2	3		1	68	81	2	1
337075338	1/19/2022	2	3		1	67	80	2	1
337075343	1/20/2022	2	3		1	67	80	2	2	2	1
337075355	1/20/2022	2	3		1	67	80	1
337075360	1/19/2022	2	3		1	63	76	2	1
337075380	1/21/2022	2	3		1	59	72	2	1
337075382	1/22/2022	2	3		1	57	70	1
337075383	1/21/2022	2	3		1	62	75	2	2	2	2	1	2		2	5
337075401	1/19/2022	2	3		1	68	81	2	1
337075405	1/19/2022	2	3		1	69	82	2	1
337075416	1/20/2022	2	3		1	68	81	2	1
337075417	1/21/2022	2	3		1	69	82	2	1
337075420	1/20/2022	2	3		1	70	83	2	1
337075423	1/23/2022	2	3		1	61	74	2	1
337075432	1/22/2022	2	3		1	61	74	1
337075433	1/19/2022	2	3		1	58	71	2	1
337075448	1/22/2022	2	3		1	54	67	2	1
337075452	1/22/2022	2	3		1	69	82	1
337075456	2-5-2022	2	4		1	70	83	2	1
337075464	1/19/2022	2	3		1	62	75	2	1
337075505	1/24/2022	2	3		1	56	69	2	2	2	1
337075513	1/22/2022	2	3		1	51	64	2	1
337075514	1/21/2022	2	3		1	69	82	1
337075515	1/22/2022	2	3		1	67	80	2	1
337075526	1/24/2022	2	3		1	61	74	2	2	2	1
337075538	1/20/2022	2	3		1	51	64	1
337075549	1/21/2022	2	3		1	60	73	1
337075563	1/19/2022	2	3		1	63	76	2	1
337075566	1/19/2022	2	3		1	70	83	2	1
337075567	1/20/2022	2	3		1	60	73	2	2	2	1
337075575	1/21/2022	2	3		1	67	80	2	1
337075585	1/19/2022	2	3		1	68	81	1
337075588	1/21/2022	2	3		1	66	79	2	1
337075589	1/20/2022	2	3		1	69	82	2	1
337075608	1/23/2022	2	3		1	54	67	2	2	1
337075612	1/21/2022	2	3		1	62	75	1
337075615	1/20/2022	2	3		1	60	73	2	1
337075620	1/20/2022	2	3		1	67	80	2	1
337075632	1/21/2022	2	3		1	65	78	2	1
337075650	1/20/2022	2	3		1	68	81	2	1
337075651	1/22/2022	2	3		1	60	73	1
337075675	1/21/2022	2	3		1	60	73	2	1
337075680	1/19/2022	2	3		1	64	77	2	1
337075697	1/21/2022	2	3		1	61	74	2	1
337075728	1/20/2022	2	3		1	66	79	1
337075742	1/22/2022	2	3		1	64	77	2	2	2	1
337075761	2-2-2022	2	4		1	67	80	2	1
337075767	1/23/2022	2	3		1	53	66	2	1
337075771	1/20/2022	2	3		1	62	75	2	2	2	1
337075782	1/19/2022	2	3		1	62	75	2	2	2	1
337075786	1/19/2022	2	3		1	65	78	2	1
337075801	1/21/2022	2	3		1	61	74	1
337075802	2-3-2022	2	4		1	55	68	1
337075807	1/20/2022	2	3		1	56	69	2	2	2	2	1	2		5
337075808	1/20/2022	2	3		1	52	65	1
337075812	1/20/2022	2	3		1	69	82	2	1
337075820	1/19/2022	2	3		1	52	65	2	2	1
337075828	1/21/2022	2	3		1	54	67	1
337075835	1/20/2022	2	3		1	70	83	2	1
337075839	1/22/2022	2	3		1	65	78	2	2	1
337075840	1/19/2022	2	3		1	70	83	2	1
337075841	1/21/2022	2	3		1	52	65	2	99999997
337075844	1/22/2022	2	3		1	70	83	2	1
337075860	1/22/2022	2	3		1	60	73	2	2	2	2	2
337075861	1/23/2022	2	3		1	67	80	2	1
337075862	1/23/2022	2	3		1	56	69	1
337075866	1/23/2022	2	3		1	70	83	2	1
337075873	1/19/2022	2	3		1	62	75	1
337075877	2-5-2022	2	4		1	68	81	2	1
337075910	1/21/2022	2	3		1	60	73	2	1
337075920	2-6-2022	2	4		1	64	77	2	1
337075922	1/23/2022	2	3		1	68	81	2	1
337075924	1/19/2022	2	3		1	70	83	2	1
337075925	1/19/2022	2	3		1	60	73	2	1
337075948	1/21/2022	2	3		1	68	81	1
337075955	1/24/2022	2	3		1	51	64	1
337075959	1/20/2022	2	3		1	63	76	2	1
337075968	2-2-2022	2	4		1	59	72	1
337075970	1/21/2022	2	3		1	65	78	2	1
337075977	1/24/2022	2	3		1	50	63	2	1
337075985	1/20/2022	2	3		1	64	77	1
337075989	1/22/2022	2	3		1	63	76	1
337075998	1/23/2022	2	3		1	60	73	1
337075999	1/20/2022	2	3		1	70	83	2	1
337076009	1/20/2022	2	3		1	53	66	2	1
337076010	1/21/2022	2	3		1	64	77	2	1
337076024	1/21/2022	2	3		1	67	80	1
337076044	1/20/2022	2	3		1	53	66	1
337076045	1/24/2022	2	3		1	65	78	2	1
337076047	1/21/2022	2	3		1	64	77	2	1
337076054	1/21/2022	2	3		1	63	76	2	1
337076068	1/23/2022	2	3		1	68	81	1
337076077	1/20/2022	2	3		1	61	74	2	1
337076081	1/20/2022	2	3		1	52	65	2	2	1
337076082	1/21/2022	2	3		1	66	79	2	1
337076087	1/20/2022	2	3		1	67	80	2	1
337076106	1/23/2022	2	3		1	66	79	2	1
337076107	1/19/2022	2	3		1	67	80	2	1
337076109	1/22/2022	2	3		1	70	83	2	1
337076113	1/22/2022	2	3		1	61	74	2	1
337076117	1/22/2022	2	3		1	51	64	2	1
337076122	1/20/2022	2	3		1	62	75	2	2	2	1
337076125	1/20/2022	2	3		1	58	71	2	1
337076133	1/24/2022	2	3		1	54	67	1
337076141	1/22/2022	2	3		1	66	79	2	1
337076165	1/23/2022	2	3		1	55	68	2	1
337076175	1/22/2022	2	3		1	55	68	2	1
337076178	1/21/2022	2	3		1	66	79	2	1
337076185	1/21/2022	2	3		1	60	73	2	1
337076190	1/21/2022	2	3		1	59	72	2	1
337076196	1/20/2022	2	3		1	67	80	2	1
337076202	2-3-2022	2	4		1	70	83	1
337076208	1/23/2022	2	3		1	64	77	2	1
337076215	1/19/2022	2	3		1	60	73	2	1
337076217	1/20/2022	2	3		1	56	69	2	1
337076240	1/23/2022	2	3		1	60	73	2	1
337076264	1/20/2022	2	3		1	56	69	2	2	2	2	1	2		4	5
337076273	1/24/2022	2	3		1	70	83	2	1
337076282	1/22/2022	2	3		1	70	83	2	1
337076284	1/20/2022	2	3		1	58	71	1
337076291	1/22/2022	2	3		1	60	73	2	1
337076293	1/24/2022	2	3		1	63	76	2	1
337076306	1/21/2022	2	3		1	70	83	2	1
337076310	1/22/2022	2	3		1	50	63	1
337076329	2-6-2022	2	4		1	63	76	1
337076345	1/23/2022	2	3		1	66	79	2	1
337076347	1/23/2022	2	3		1	64	77	1
337076353	2-2-2022	2	4		1	60	73	2	2	1
337076358	1/19/2022	2	3		1	70	83	2	1
337076371	1/22/2022	2	3		1	62	75	1
337076384	1/19/2022	2	3		1	69	82	2	1
337076402	1/21/2022	2	3		1	64	77	2	2	2	2	1	2		3	5
337076409	1/20/2022	2	3		1	66	79	2	2	2	1
337076415	1/20/2022	2	3		1	53	66	2	1
337076444	1/21/2022	2	3		1	52	65	1
337076445	1/23/2022	2	3		1	69	82	2	1
337076458	1/19/2022	2	3		1	61	74	2	1
337076469	2-4-2022	2	4		1	51	64	2	1
337076476	1/24/2022	2	3		1	50	63	2	2	2	2	1	2		5
337076491	2-3-2022	2	4		1	61	74	1
337076492	1/20/2022	2	3		1	70	83	2	1
337076495	1/23/2022	2	3		1	59	72	1
337076510	1/21/2022	2	3		1	63	76	1
337076512	1/21/2022	2	3		1	66	79	2	2	2	2	1	2		3	5
337076521	1/24/2022	2	3		1	68	81	1
337076531	1/21/2022	2	3		1	55	68	1
337076555	2-4-2022	2	4		1	56	69	2	1
337076559	1/21/2022	2	3		1	67	80	2	1
337076565	1/19/2022	2	3		1	69	82	1
337076576	1/22/2022	2	3		1	60	73	2	1
337076580	1/20/2022	2	3		1	63	76	2	1
337076584	1/23/2022	2	3		1	56	69	2	1
337076589	1/20/2022	2	3		1	69	82	2	1
337076596	1/20/2022	2	3		1	68	81	2	1
337076602	1/20/2022	2	3		1	65	78	2	1
337076606	1/20/2022	2	3		1	69	82	1
337076617	1/23/2022	2	3		1	70	83	2	1
337076628	1/20/2022	2	3		1	55	68	1
337076639	1/23/2022	2	3		1	58	71	2	1
337076646	1/19/2022	2	3		1	64	77	2	1
337076647	1/23/2022	2	3		1	51	64	2	1
337076659	1/23/2022	2	3		1	70	83	2	1
337076668	1/21/2022	2	3		1	59	72	2	1
337076671	1/21/2022	2	3		1	61	74	2	1
337076673	1/20/2022	2	3		1	66	79	2	2	1
337076680	1/19/2022	2	3		1	65	78	2	1
337076684	1/20/2022	2	3		1	60	73	2	1
337076695	1/19/2022	2	3		1	65	78	2	1
337076698	1/22/2022	2	3		1	63	76	2	1
337076699	1/20/2022	2	3		1	69	82	2	2	2	2	2
337076703	1/19/2022	2	3		1	61	74	2	2	2	1
337076708	1/22/2022	2	3		1	52	65	2	1
337076710	1/23/2022	2	3		1	70	83	2	1
337076717	1/21/2022	2	3		1	67	80	2	1
337076721	1/21/2022	2	3		1	69	82	2	1
337076735	1/20/2022	2	3		1	58	71	1
337076738	1/19/2022	2	3		1	69	82	2	1
337076747	1/20/2022	2	3		1	62	75	2	1
337076754	1/21/2022	2	3		1	57	70	1
337076759	1/22/2022	2	3		1	59	72	2	2	2	2	1	2		3	5
337076771	1/21/2022	2	3		1	65	78	2	1
337076787	1/20/2022	2	3		1	65	78	2	1
337076788	1/19/2022	2	3		1	63	76	2	1
337076821	1/23/2022	2	3		1	63	76	2	2	2	2	2
337076826	1/22/2022	2	3		1	63	76	2	1
337076827	1/23/2022	2	3		1	65	78	2	2	1
337076852	1/22/2022	2	3		1	60	73	2	2	1
337076853	1/22/2022	2	3		1	69	82	2	1
337076859	1/22/2022	2	3		1	67	80	2	1
337076868	1/21/2022	2	3		1	68	81	2	1
337076873	1/20/2022	2	3		1	58	71	2	1
337076874	1/23/2022	2	3		1	68	81	2	2	2	2	2
337076875	1/21/2022	2	3		1	53	66	1
337076882	1/24/2022	2	3		1	64	77	2	1
337076883	1/21/2022	2	3		1	69	82	2	1
337076885	1/21/2022	2	3		1	68	81	2	1
337076888	1/21/2022	2	3		1	66	79	1
337076891	1/19/2022	2	3		1	62	75	1
337076894	1/21/2022	2	3		1	64	77	2	1
337076896	1/20/2022	2	3		1	68	81	2	2	2	2	1	2		5
337076898	1/20/2022	2	3		1	64	77	2	2	2	1
337076902	1/20/2022	2	3		1	53	66	1
337076922	1/22/2022	2	3		1	56	69	2	1
337076928	1/23/2022	2	3		1	63	76	2	1
337076932	1/20/2022	2	3		1	53	66	2	1
337076941	1/19/2022	2	3		1	60	73	2	1
337076948	1/21/2022	2	3		1	64	77	1
337076951	1/21/2022	2	3		1	56	69	2	2	2	2	1	2		5
337076978	1/19/2022	2	3		1	69	82	2	1
337076980	1/21/2022	2	3		1	57	70	2	1
337076995	1/23/2022	2	3		1	70	83	1
337077012	1/20/2022	2	3		1	66	79	2	1
337077015	1/19/2022	2	3		1	66	79	1
337077036	1/22/2022	2	3		1	67	80	2	1
337077051	1/21/2022	2	3		1	69	82	2	1
337077075	1/20/2022	2	3		1	50	63	2	1
337077077	1/22/2022	2	3		1	64	77	2	2	2	1
337077083	1/23/2022	2	3		1	60	73	2	2	1
337077096	1/22/2022	2	3		1	64	77	2	1
337077099	1/22/2022	2	3		1	61	74	2	1
337077100	1/20/2022	2	3		1	66	79	2	2	1
337077112	1/23/2022	2	3		1	54	67	2	1
337077113	1/22/2022	2	3		1	69	82	2	1
337077120	1/24/2022	2	3		1	68	81	2	1
337077123	1/21/2022	2	3		1	70	83	2	1
337077138	1/23/2022	2	3		1	51	64	1
337077139	1/21/2022	2	3		1	65	78	2	1
337077143	1/20/2022	2	3		1	65	78	1
337077144	1/20/2022	2	3		1	70	83	1
337077157	1/19/2022	2	3		1	67	80	2	1
337077165	1/19/2022	2	3		1	59	72	1
337077170	1/20/2022	2	3		1	70	83	1
337077176	1/20/2022	2	3		1	69	82	1
337077183	1/19/2022	2	3		1	68	81	2	1
337077201	2-3-2022	2	4		1	68	81	2	1
337077207	1/21/2022	2	3		1	53	66	2	1
337077214	1/21/2022	2	3		1	65	78	2	1
337077218	1/19/2022	2	3		1	57	70	1
337077236	1/23/2022	2	3		1	69	82	2	1
337077258	1/19/2022	2	3		1	69	82	2	1
337077267	1/20/2022	2	3		1	64	77	1
337077271	1/20/2022	2	3		1	67	80	2	1
337077273	1/23/2022	2	3		1	70	83	2	1
337077280	1/20/2022	2	3		1	63	76	1
337077289	1/22/2022	2	3		1	66	79	1
337077296	1/19/2022	2	3		1	56	69	2	1
337077310	1/20/2022	2	3		1	68	81	1
337077327	1/19/2022	2	3		1	65	78	2	1
337077328	1/20/2022	2	3		1	63	76	2	1
337077329	1/22/2022	2	3		1	66	79	2	2	2	2	1	2		4	5
337077341	1/23/2022	2	3		1	70	83	2	1
337077355	1/23/2022	2	3		1	50	63	1
337077364	1/24/2022	2	3		1	66	79	2	1
337077368	1/21/2022	2	3		1	63	76	2	1
337077369	1/21/2022	2	3		1	64	77	2	1
337077388	1/20/2022	2	3		1	65	78	1
337077394	1/22/2022	2	3		1	68	81	2	1
337077397	1/21/2022	2	3		1	70	83	2	1
337077402	1/21/2022	2	3		1	64	77	2	1
337077409	1/21/2022	2	3		1	65	78	2	1
337077413	1/22/2022	2	3		1	63	76	2	1
337077420	1/19/2022	2	3		1	65	78	1
337077423	1/22/2022	2	3		1	66	79	2	1
337077429	1/21/2022	2	3		1	62	75	2	1
337077434	1/21/2022	2	3		1	52	65	2	1
337077445	1/19/2022	2	3		1	66	79	1
337077446	1/22/2022	2	3		1	65	78	2	1
337077447	1/19/2022	2	3		1	66	79	2	1
337077456	2-2-2022	2	4		1	61	74	2	2	1
337077458	1/20/2022	2	3		1	68	81	2	1
337077463	1/22/2022	2	3		1	64	77	2	1
337077464	1/19/2022	2	3		1	58	71	2	2	2	2	1	2		5
337077478	1/21/2022	2	3		1	67	80	2	2	2	1
337077485	1/19/2022	2	3		1	67	80	1
337077492	1/19/2022	2	3		1	65	78	2	2	2	1
337077503	1/20/2022	2	3		1	66	79	2	2	2	1
337077506	1/21/2022	2	3		1	62	75	2	2	2	1
337077509	1/20/2022	2	3		1	55	68	2	2	2	2	1	2		4	5
337077527	1/20/2022	2	3		1	55	68	2	2	2	2	1	2		5
337077535	1/19/2022	2	3		1	61	74	2	1
337077536	1/21/2022	2	3		1	61	74	1
337077537	1/20/2022	2	3		1	56	69	2	1
337077545	1/20/2022	2	3		1	60	73	1
337077551	1/21/2022	2	3		1	62	75	2	1
337077552	1/23/2022	2	3		1	64	77	2	1
337077557	1/22/2022	2	3		1	67	80	2	1
337077573	1/19/2022	2	3		1	57	70	2	2	2	2	1	2		5
337077582	1/20/2022	2	3		1	62	75	2	1
337077583	1/20/2022	2	3		1	68	81	1
337077586	2-3-2022	2	4		1	56	69	2	2	2	2	1	2		4	5
337077596	1/21/2022	2	3		1	69	82	2	1
337077598	1/21/2022	2	3		1	52	65	2	1
337077604	1/22/2022	2	3		1	57	70	1
337077606	1/23/2022	2	3		1	66	79	2	1
337077635	1/20/2022	2	3		1	59	72	2	1
337077641	1/21/2022	2	3		1	68	81	2	1
337077642	1/20/2022	2	3		1	58	71	2	1
337077646	1/23/2022	2	3		1	69	82	2	2	2	2	1	2		4	5
337077648	1/20/2022	2	3		1	68	81	2	1
337077660	1/20/2022	2	3		1	67	80	2	1
337077682	1/22/2022	2	3		1	70	83	2	1
337077686	1/20/2022	2	3		1	52	65	2	1
337077696	1/22/2022	2	3		1	67	80	2	2	1
337077697	1/20/2022	2	3		1	59	72	2	1
337077702	1/20/2022	2	3		1	60	73	2	1
337077703	1/21/2022	2	3		1	65	78	2	1
337077712	1/21/2022	2	3		1	68	81	2	1
337077719	1/20/2022	2	3		1	67	80	2	1
337077727	1/20/2022	2	3		1	69	82	2	1
337077729	1/19/2022	2	3		1	70	83	1
337077750	1/21/2022	2	3		1	69	82	1
337077753	1/20/2022	2	3		1	70	83	2	2	2	2	1	2		4	5
337077756	1/21/2022	2	3		1	68	81	2	1
337077762	1/19/2022	2	3		1	70	83	2	2	1
337077774	1/19/2022	2	3		1	54	67	2	1
337077793	1/21/2022	2	3		1	67	80	2	1
337077795	1/19/2022	2	3		1	65	78	2	1
337077805	1/21/2022	2	3		1	60	73	2	1
337077810	1/19/2022	2	3		1	69	82	2	1
337077813	1/20/2022	2	3		1	69	82	1
337077816	1/22/2022	2	3		1	69	82	2	1
337077817	1/22/2022	2	3		1	66	79	2	1
337077834	1/19/2022	2	3		1	59	72	2	99999997
337077843	1/21/2022	2	3		1	60	73	2	2	2	1
337077847	1/19/2022	2	3		1	68	81	1
337077849	1/21/2022	2	3		1	61	74	2	1
337077883	1/19/2022	2	3		1	68	81	2	2	1
337077896	1/20/2022	2	3		1	57	70	2	1
337077901	1/24/2022	2	3		1	56	69	2	1
337077902	1/23/2022	2	3		1	67	80	2	1
337077911	1/21/2022	2	3		1	59	72	2	2	2	1
337077914	1/20/2022	2	3		1	55	68	1
337077916	1/22/2022	2	3		1	70	83	2	2	2	1
337077932	1/20/2022	2	3		1	69	82	2	1
337077937	1/19/2022	2	3		1	67	80	1
337077939	1/19/2022	2	3		1	62	75	2	1
337077943	1/23/2022	2	3		1	64	77	2	1
337077944	1/20/2022	2	3		1	70	83	2	1
337077948	1/22/2022	2	3		1	66	79	2	1
337077956	1/21/2022	2	3		1	68	81	2	1
337077968	1/23/2022	2	3		1	69	82	2	1
337077971	1/23/2022	2	3		1	54	67	1
337077991	1/24/2022	2	3		1	65	78	1
337077994	2-4-2022	2	4		1	65	78	2	1
337077996	1/22/2022	2	3		1	67	80	2	1
337077999	1/21/2022	2	3		1	69	82	2	1
337078011	1/21/2022	2	3		1	64	77	2	2	2	1
337078034	1/21/2022	2	3		1	60	73	1
337078035	1/23/2022	2	3		1	54	67	2	1
337078038	1/23/2022	2	3		1	66	79	2	1
337078044	1/19/2022	2	3		1	64	77	2	1
337078047	1/20/2022	2	3		1	53	66	2	1
337078048	1/20/2022	2	3		1	56	69	1
337078054	1/19/2022	2	3		1	61	74	2	2	2	2	1	2		5
337078063	1/20/2022	2	3		1	59	72	2	1
337078082	1/23/2022	2	3		1	68	81	1
337078110	1/22/2022	2	3		1	61	74	2	1
337078116	1/20/2022	2	3		1	60	73	1
337078118	2-4-2022	2	4		1	65	78	1
337078120	1/19/2022	2	3		1	67	80	2	1
337078136	1/22/2022	2	3		1	69	82	2	1
337078138	1/21/2022	2	3		1	66	79	1
337078180	1/20/2022	2	3		1	51	64	2	2	1
337078191	1/21/2022	2	3		1	68	81	2	1
337078204	1/20/2022	2	3		1	67	80	2	1
337078241	1/20/2022	2	3		1	69	82	1
337078246	1/21/2022	2	3		1	53	66	1
337078277	1/19/2022	2	3		1	50	63	1
337078287	1/24/2022	2	3		1	58	71	2	2	1
337078291	1/22/2022	2	3		1	68	81	1
337078307	1/19/2022	2	3		1	56	69	1
337078315	1/20/2022	2	3		1	62	75	1
337078319	2-6-2022	2	4		1	66	79	2	1
337078325	1/20/2022	2	3		1	70	83	2	1
337078328	1/20/2022	2	3		1	70	83	2	1
337078351	1/20/2022	2	3		1	60	73	1
337078367	1/21/2022	2	3		1	65	78	2	1
337078370	1/22/2022	2	3		1	51	64	2	1
337078373	1/20/2022	2	3		1	65	78	2	1
337078388	1/19/2022	2	3		1	69	82	2	1
337078396	1/23/2022	2	3		1	64	77	2	1
337078400	1/20/2022	2	3		1	67	80	2	2	2	2	1	2		4	5
337078408	1/20/2022	2	3		1	51	64	1
337078424	1/23/2022	2	3		1	55	68	2	1
337078428	1/20/2022	2	3		1	70	83	2	1
337078429	1/19/2022	2	3		1	57	70	2	1
337078434	1/21/2022	2	3		1	63	76	2	1
337078449	1/21/2022	2	3		1	69	82	2	1
337078463	1/21/2022	2	3		1	50	63	2	1
337078468	1/19/2022	2	3		1	70	83	2	2	1
337078506	1/22/2022	2	3		1	62	75	2	1
337078514	1/20/2022	2	3		1	66	79	2	1
337078519	1/21/2022	2	3		1	68	81	2	2	1
337078528	1/23/2022	2	3		1	68	81	2	1
337078531	1/21/2022	2	3		1	62	75	2	1
337078532	1/21/2022	2	3		1	62	75	2	1
337078534	1/22/2022	2	3		1	69	82	2	2	1
337078546	1/23/2022	2	3		1	68	81	2	1
337078551	2-3-2022	2	4		1	69	82	1
337078556	1/23/2022	2	3		1	53	66	2	1
337078562	1/21/2022	2	3		1	54	67	2	1
337078566	1/20/2022	2	3		1	61	74	1
337078570	1/22/2022	2	3		1	68	81	2	1
337078575	1/22/2022	2	3		1	66	79	2	1
337078585	1/23/2022	2	3		1	54	67	2	1
337078587	1/22/2022	2	3		1	69	82	2	1
337078590	1/20/2022	2	3		1	60	73	1
337078597	1/23/2022	2	3		1	70	83	2	2	1
337078609	1/20/2022	2	3		1	64	77	2	1
337078612	1/20/2022	2	3		1	66	79	2	2	1
337078635	1/21/2022	2	3		1	64	77	1
337078636	1/21/2022	2	3		1	63	76	1
337078639	1/20/2022	2	3		1	60	73	2	1
337078641	1/19/2022	2	3		1	65	78	2	1
337078650	1/22/2022	2	3		1	57	70	2	1
337078651	1/23/2022	2	3		1	70	83	2	1
337078656	2-2-2022	2	4		1	67	80	1
337078657	1/19/2022	2	3		1	64	77	2	1
337078871	1/21/2022	2	3		1	52	65	2	1
337078902	1/23/2022	2	3		1	66	79	2	1
337078925	1/23/2022	2	3		1	68	81	2	2	1
337078940	1/22/2022	2	3		1	58	71	2	2	1
337078973	1/20/2022	2	3		1	66	79	2	1
337078977	1/20/2022	2	3		1	62	75	2	1
337078980	1/22/2022	2	3		1	58	71	2	2	1
337078988	1/22/2022	2	3		1	64	77	2	1
337078989	1/20/2022	2	3		1	63	76	1
337078993	1/20/2022	2	3		1	58	71	2	1
337079005	1/23/2022	2	3		1	52	65	1
337079035	1/21/2022	2	3		1	51	64	2	1
337079060	1/20/2022	2	3		1	68	81	2	1
337079073	1/19/2022	2	3		1	63	76	2	1
337079142	1/23/2022	2	3		1	60	73	2	1
337079154	1/23/2022	2	3		1	64	77	1
337079168	1/21/2022	2	3		1	64	77	2	1
337079170	1/22/2022	2	3		1	53	66	1
337079177	1/20/2022	2	3		1	59	72	2	1
337079187	1/22/2022	2	3		1	60	73	2	1
337079197	1/21/2022	2	3		1	62	75	2	1
337079201	1/22/2022	2	3		1	70	83	1
337079203	1/20/2022	2	3		1	51	64	1
337079208	1/21/2022	2	3		1	69	82	2	1
337079210	1/20/2022	2	3		1	62	75	1
337079221	1/21/2022	2	3		1	53	66	1
337079258	1/19/2022	2	3		1	51	64	2	2	2	1
337079274	1/20/2022	2	3		1	64	77	2	2	2	1
337079276	1/19/2022	2	3		1	62	75	1
337079331	1/20/2022	2	3		1	67	80	2	1
337079334	1/19/2022	2	3		1	62	75	2	1
337079348	1/20/2022	2	3		1	68	81	2	1
337079359	1/20/2022	2	3		1	70	83	2	1
337079372	1/19/2022	2	3		1	61	74	2	2	2	1
337079394	1/20/2022	2	3		1	69	82	2	2	2	1
337079395	1/22/2022	2	3		1	63	76	2	1
337079397	1/20/2022	2	3		1	58	71	1
337079413	1/19/2022	2	3		1	61	74	2	2	2	1
337079474	1/22/2022	2	3		1	57	70	2	1
337079475	1/21/2022	2	3		1	58	71	1
337079486	1/19/2022	2	3		1	52	65	2	1
337079497	1/20/2022	2	3		1	51	64	1
337079498	1/24/2022	2	3		1	59	72	2	2	1
337079507	1/22/2022	2	3		1	64	77	2	1
337079523	1/20/2022	2	3		1	54	67	2	2	2	1
337079533	1/22/2022	2	3		1	62	75	2	1
337079539	1/23/2022	2	3		1	64	77	2	1
337079548	1/23/2022	2	3		1	57	70	2	2	2	2	1	2	2	5
337079560	1/21/2022	2	3		1	69	82	2	1
337079578	1/20/2022	2	3		1	64	77	2	2	1
337079610	1/19/2022	2	3		1	61	74	2	2	1
337079627	1/21/2022	2	3		1	57	70	1
337079633	1/21/2022	2	3		1	67	80	2	1
337079640	1/22/2022	2	3		1	63	76	2	1
337079651	1/20/2022	2	3		1	55	68	2	99999997
337079675	1/20/2022	2	3		1	68	81	1
337079700	1/20/2022	2	3		1	70	83	2	1
337079720	1/19/2022	2	3		1	60	73	2	2	1
337079781	1/20/2022	2	3		1	52	65	2	1
337079798	1/21/2022	2	3		1	61	74	2	1
337079806	1/20/2022	2	3		1	55	68	1
337079841	1/21/2022	2	3		1	62	75	2	2	2	1
337079904	1/23/2022	2	3		1	69	82	2	1
337079906	1/19/2022	2	3		1	61	74	2	1
337079917	1/21/2022	2	3		1	68	81	2	1
337079918	1/20/2022	2	3		1	66	79	2	1
337079920	1/20/2022	2	3		1	68	81	2	1
337079925	1/21/2022	2	3		1	68	81	2	1
337079950	1/21/2022	2	3		1	69	82	1
337079957	1/23/2022	2	3		1	67	80	2	1
337079965	1/19/2022	2	3		1	58	71	1
337079996	1/20/2022	2	3		1	63	76	2	1
337080043	1/22/2022	2	3		1	61	74	1
337080055	1/23/2022	2	3		1	69	82	1
337080061	1/20/2022	2	3		1	56	69	2	1
337080068	1/21/2022	2	3		1	70	83	2	2	2	2	1	2	2	4	5
337080074	2-3-2022	2	4		1	55	68	2	2	2	2	2
337080089	1/23/2022	2	3		1	55	68	2	1
337080112	1/20/2022	2	3		1	69	82	2	1
337080121	1/21/2022	2	3		1	55	68	2	1
337080130	1/20/2022	2	3		1	55	68	2	1
337080135	2-2-2022	2	4		1	51	64	2	1
337080148	1/19/2022	2	3		1	61	74	2	1
337080152	1/22/2022	2	3		1	60	73	2	2	2	2	2
337080160	1/19/2022	2	3		1	64	77	2	1
337080161	1/24/2022	2	3		1	54	67	2	1
337080181	1/21/2022	2	3		1	52	65	1
337080185	1/20/2022	2	3		1	67	80	2	2	1
337080192	1/22/2022	2	3		1	67	80	2	1
337080222	1/22/2022	2	3		1	70	83	2	1
337080266	2-6-2022	2	4		1	68	81	2	1
337080278	1/22/2022	2	3		1	54	67	2	2	2	2	1	2	2	3	5
337080284	2-2-2022	2	4		1	62	75	2	1
337080344	1/22/2022	2	3		1	56	69	2	1
337080346	1/21/2022	2	3		1	66	79	2	1
337080352	1/21/2022	2	3		1	67	80	1
337080371	1/20/2022	2	3		1	58	71	2	2	2	2	1	2	2	5
337080389	1/21/2022	2	3		1	58	71	2	1
337080395	1/21/2022	2	3		1	62	75	2	1
337080402	1/23/2022	2	3		1	70	83	2	1
337080439	1/23/2022	2	3		1	66	79	1
337080475	1/19/2022	2	3		1	60	73	2	1
337080479	1/21/2022	2	3		1	59	72	1
337080487	1/20/2022	2	3		1	67	80	1
337080495	1/19/2022	2	3		1	52	65	2	1
337080508	1/22/2022	2	3		1	52	65	2	1
337080524	1/22/2022	2	3		1	50	63	1
337080528	1/21/2022	2	3		1	63	76	1
337080532	1/23/2022	2	3		1	51	64	2	2	2	1
337080553	1/19/2022	2	3		1	54	67	2	2	1
337080559	1/21/2022	2	3		1	52	65	2	1
337080564	1/20/2022	2	3		1	57	70	1
337080583	1/20/2022	2	3		1	65	78	2	1
337080619	1/23/2022	2	3		1	67	80	1
337080650	1/21/2022	2	3		1	69	82	2	1
337080652	1/20/2022	2	3		1	64	77	1
337080695	1/21/2022	2	3		1	67	80	2	1
337080713	1/23/2022	2	3		1	67	80	2	1
337080715	1/22/2022	2	3		1	68	81	2	1
337080717	1/23/2022	2	3		1	60	73	2	2	1
337080773	2-5-2022	2	4		1	65	78	2	2	2	1
337080809	1/19/2022	2	3		1	51	64	1
337080827	1/22/2022	2	3		1	70	83	1
337080828	1/19/2022	2	3		1	55	68	2	1
337080856	1/21/2022	2	3		1	61	74	2	1
337080860	1/21/2022	2	3		1	58	71	2	1
337080872	2-3-2022	2	4		1	65	78	2	1
337080904	1/22/2022	2	3		1	60	73	1
337080930	1/21/2022	2	3		1	55	68	2	1
337080959	1/20/2022	2	3		1	54	67	2	1
337080980	1/20/2022	2	3		1	63	76	2	1
337081026	1/19/2022	2	3		1	60	73	1
337081037	1/21/2022	2	3		1	55	68	1
337081042	2-2-2022	2	4		1	68	81	1
337081045	1/21/2022	2	3		1	54	67	1
337081048	1/21/2022	2	3		1	70	83	2	1
337081062	1/21/2022	2	3		1	63	76	2	1
337081097	1/20/2022	2	3		1	70	83	2	1
337081105	1/20/2022	2	3		1	67	80	2	1
337081111	1/21/2022	2	3		1	60	73	2	2	1
337081191	1/21/2022	2	3		1	53	66	2	2	2	1
337081230	1/22/2022	2	3		1	62	75	2	1
337081240	1/21/2022	2	3		1	55	68	1
337081244	2-2-2022	2	4		1	69	82	2	1
337081245	1/21/2022	2	3		1	63	76	2	1
337081292	1/19/2022	2	3		1	63	76	2	2	2	2	1	2	2	5
337081315	1/19/2022	2	3		1	59	72	2	1
337081326	1/25/2022	2	3		1	56	69	1
337081369	1/23/2022	2	3		1	68	81	2	1
337081377	2-2-2022	2	4		1	66	79	2	1
337081387	1/20/2022	2	3		1	66	79	1
337081390	1/20/2022	2	3		1	51	64	2	2	1
337081395	1/21/2022	2	3		1	55	68	2	2	2	1
337081402	1/20/2022	2	3		1	55	68	2	1
337081403	1/21/2022	2	3		1	55	68	1
337081420	1/20/2022	2	3		1	58	71	2	1
337081432	1/22/2022	2	3		1	57	70	2	1
337081448	1/22/2022	2	3		1	65	78	2	1
337081450	1/22/2022	2	3		1	68	81	1
337081495	1/19/2022	2	3		1	63	76	2	2	2	2	1	2	2	5
337081496	1/19/2022	2	3		1	56	69	1
337081499	1/22/2022	2	3		1	69	82	2	2	2	2	1	2	2	3	5
337081511	1/20/2022	2	3		1	62	75	2	2	2	2	1	2	2	4	5
337081529	1/21/2022	2	3		1	51	64	2	2	2	2	1	2	2	4	5
337081533	1/21/2022	2	3		1	63	76	2	1
337081539	1/19/2022	2	3		1	61	74	2	1
337081547	1/23/2022	2	3		1	53	66	2	1
337081549	2-6-2022	2	4		1	52	65	2	1
337081553	1/19/2022	2	3		1	65	78	1
337081586	1/21/2022	2	3		1	50	63	1
337081599	1/22/2022	2	3		1	63	76	2	2	2	1
337081614	1/23/2022	2	3		1	52	65	1
337081620	1/21/2022	2	3		1	56	69	1
337081626	1/20/2022	2	3		1	64	77	2	1
337081627	1/22/2022	2	3		1	62	75	2	1
337081642	1/23/2022	2	3		1	64	77	1
337081694	1/23/2022	2	3		1	61	74	2	1
337081708	1/21/2022	2	3		1	55	68	1
337081711	1/20/2022	2	3		1	65	78	2	1
337081732	2-2-2022	2	4		1	64	77	2	1
337081734	1/20/2022	2	3		1	67	80	2	1
337081745	1/23/2022	2	3		1	69	82	2	2	2	1
337081756	1/21/2022	2	3		1	50	63	2	2	1
337081796	1/19/2022	2	3		1	64	77	1
337081803	1/20/2022	2	3		1	57	70	1
337081815	1/20/2022	2	3		1	66	79	2	1
337081836	1/20/2022	2	3		1	65	78	2	2	2	2	1	2	2	4	5
337081859	1/19/2022	2	3		1	62	75	1
337081870	1/22/2022	2	3		1	54	67	2	1
337081872	1/20/2022	2	3		1	66	79	1
337081878	1/21/2022	2	3		1	53	66	2	2	1
337081883	1/21/2022	2	3		1	68	81	2	1
337081911	1/21/2022	2	3		1	69	82	2	1
337081916	2-3-2022	2	4		1	60	73	2	1
337081918	1/22/2022	2	3		1	65	78	1
337081923	1/21/2022	2	3		1	52	65	1
337081934	1/19/2022	2	3		1	53	66	2	2	2	2	1	2	2	3	5
337081942	1/22/2022	2	3		1	65	78	2	1
337081970	1/20/2022	2	3		1	56	69	2	1
337081993	2-4-2022	2	4		1	66	79	2	1
337082000	1/21/2022	2	3		1	61	74	2	1
337082024	1/19/2022	2	3		1	62	75	2	1
337082032	1/20/2022	2	3		1	69	82	2	1
337082035	1/22/2022	2	3		1	59	72	2	1
337082059	1/20/2022	2	3		1	59	72	1
337082067	1/22/2022	2	3		1	68	81	2	1
337082101	1/23/2022	2	3		1	62	75	1
337082136	1/22/2022	2	3		1	66	79	2	2	2	1
337082158	1/21/2022	2	3		1	55	68	2	2	1
337082196	1/20/2022	2	3		1	69	82	2	1
337082201	1/20/2022	2	3		1	66	79	1
337082209	1/20/2022	2	3		1	66	79	1
337082220	1/20/2022	2	3		1	53	66	1
337082222	1/19/2022	2	3		1	69	82	2	1
337082234	1/21/2022	2	3		1	56	69	2	1
337082237	1/22/2022	2	3		1	54	67	1
337082249	1/23/2022	2	3		1	54	67	2	1
337082251	1/22/2022	2	3		1	66	79	2	1
337082259	1/19/2022	2	3		1	55	68	1
337082275	2-3-2022	2	4		1	68	81	2	1
337082279	1/22/2022	2	3		1	70	83	2	1
337082293	1/19/2022	2	3		1	59	72	2	1
337082304	1/22/2022	2	3		1	69	82	2	1
337082325	1/23/2022	2	3		1	61	74	1
337082326	1/20/2022	2	3		1	62	75	2	2	2	1
337082376	1/23/2022	2	3		1	65	78	2	1
337082381	1/21/2022	2	3		1	68	81	2	1
337082396	1/19/2022	2	3		1	55	68	2	2	1
337082421	1/20/2022	2	3		1	56	69	2	1
337082423	1/22/2022	2	3		1	55	68	2	2	2	8	1	2	2	3	5
337082433	1/21/2022	2	3		1	51	64	1
337082457	1/21/2022	2	3		1	64	77	2	1
337082493	1/21/2022	2	3		1	63	76	1
337082502	1/21/2022	2	3		1	58	71	2	1
337082514	1/24/2022	2	3		1	55	68	2	1
337082518	1/20/2022	2	3		1	70	83	2	2	2	2	1	2	2	4	5
337082525	1/22/2022	2	3		1	58	71	2	2	1
337082581	1/23/2022	2	3		1	68	81	2	1
337082596	1/20/2022	2	3		1	69	82	2	1
337082666	1/22/2022	2	3		1	65	78	2	1
337082674	1/22/2022	2	3		1	59	72	2	1
337082678	1/21/2022	2	3		1	69	82	2	1
337082679	1/19/2022	2	3		1	66	79	2	1
337082696	1/21/2022	2	3		1	67	80	2	1
337082734	1/20/2022	2	3		1	64	77	1
337082743	1/20/2022	2	3		1	61	74	1
337082769	1/21/2022	2	3		1	63	76	1
337082792	1/23/2022	2	3		1	64	77	2	1
337082803	2-5-2022	2	4		1	50	63	1
337424790	2-2-2022	2	4		1	62	75	2	1
337424808	1/22/2022	2	3		1	53	66	2	2	2	2	2
337424837	1/22/2022	2	3		1	63	76	2	1
337424839	1/24/2022	2	3		1	67	80	1
337424840	1/22/2022	2	3		1	60	73	2	1
337424842	1/21/2022	2	3		1	60	73	1
337424848	1/23/2022	2	3		1	60	73	1
337424863	2-2-2022	2	4		1	67	80	2	1
337424906	1/22/2022	2	3		1	53	66	2	1
337424910	1/22/2022	2	3		1	54	67	2	1
337424923	1/23/2022	2	3		1	70	83	2	1
337424946	1/23/2022	2	3		1	69	82	2	1
337424960	1/24/2022	2	3		1	62	75	1
337424978	1/23/2022	2	3		1	68	81	2	1
337424980	1/22/2022	2	3		1	61	74	2	1
337424986	2-2-2022	2	4		1	70	83	2	1
337425001	1/23/2022	2	3		1	65	78	2	1
337425016	1/23/2022	2	3		1	67	80	2	2	1
337425019	2-2-2022	2	4		1	57	70	1
337425037	1/21/2022	2	3		1	61	74	2	2	2	1
337425045	1/23/2022	2	3		1	55	68	1
337425050	1/23/2022	2	3		1	59	72	2	1
337425053	1/23/2022	2	3		1	63	76	2	1
337425077	1/23/2022	2	3		1	61	74	2	1
337425087	1/24/2022	2	3		1	62	75	2	2	2	2	2
337425098	1/22/2022	2	3		1	67	80	2	1
337425107	1/23/2022	2	3		1	68	81	2	1
337425135	1/22/2022	2	3		1	59	72	2	1
337425138	1/24/2022	2	3		1	70	83	2	1
337425139	2-2-2022	2	4		1	58	71	2	1
337425148	1/23/2022	2	3		1	68	81	1
337425165	2-2-2022	2	4		1	58	71	2	1
337425169	1/21/2022	2	3		1	61	74	2	1
337425172	2-4-2022	2	4		1	68	81	2	2	1
337425174	2-2-2022	2	4		1	69	82	2	1
337425175	2-2-2022	2	4		1	66	79	2	1
337425199	1/23/2022	2	3		1	61	74	2	1
337425233	1/21/2022	2	3		1	54	67	1
337425238	1/24/2022	2	3		1	50	63	2	2	2	1
337425253	1/22/2022	2	3		1	58	71	1
337425274	1/22/2022	2	3		1	60	73	2	1
337425281	1/23/2022	2	3		1	69	82	2	1
337425303	1/23/2022	2	3		1	68	81	2	1
337425305	2-2-2022	2	4		1	52	65	2	1
337425321	1/22/2022	2	3		1	60	73	1
337425336	1/22/2022	2	3		1	66	79	2	1
337425341	2-2-2022	2	4		1	58	71	2	1
337425348	1/23/2022	2	3		1	69	82	2	1
337425353	1/23/2022	2	3		1	70	83	2	1
337425364	1/23/2022	2	3		1	66	79	2	1
337425388	1/23/2022	2	3		1	65	78	1
337425411	1/23/2022	2	3		1	62	75	2	1
337425420	1/23/2022	2	3		1	68	81	2	1
337425447	1/23/2022	2	3		1	51	64	2	1
337425460	1/23/2022	2	3		1	59	72	1
337425479	1/22/2022	2	3		1	63	76	2	2	2	1
337425489	1/23/2022	2	3		1	60	73	2	1
337425490	1/22/2022	2	3		1	57	70	2	1
337425508	1/22/2022	2	3		1	64	77	2	1
337425515	1/23/2022	2	3		1	61	74	2	1
337425545	2-2-2022	2	4		1	62	75	2	1
337425546	1/21/2022	2	3		1	69	82	2	1
337425549	1/23/2022	2	3		1	65	78	2	1
337425560	1/22/2022	2	3		1	57	70	2	1
337425569	1/23/2022	2	3		1	61	74	2	1
337425571	1/22/2022	2	3		1	68	81	2	1
337425576	2-2-2022	2	4		1	68	81	2	1
337425577	1/22/2022	2	3		1	70	83	2	2	2	2	1	2		4	5
337425585	2-2-2022	2	4		1	62	75	2	1
337425600	1/23/2022	2	3		1	61	74	1
337425605	1/22/2022	2	3		1	60	73	2	1
337425624	1/23/2022	2	3		1	70	83	2	1
337425631	1/23/2022	2	3		1	56	69	2	1
337425635	1/23/2022	2	3		1	67	80	2	1
337425637	1/22/2022	2	3		1	67	80	2	1
337425649	1/23/2022	2	3		1	62	75	1
337425652	2-3-2022	2	4		1	51	64	2	1
337425653	1/21/2022	2	3		1	69	82	2	1
337425656	2-2-2022	2	4		1	59	72	2	1
337425690	1/23/2022	2	3		1	67	80	1
337425760	1/22/2022	2	3		1	51	64	1
337425768	1/22/2022	2	3		1	67	80	2	1
337425778	2-2-2022	2	4		1	66	79	2	1
337425803	1/22/2022	2	3		1	67	80	2	1
337425850	1/22/2022	2	3		1	57	70	2	2	2	1
337425853	1/23/2022	2	3		1	56	69	2	1
337425858	2-4-2022	2	4		1	54	67	2	1
337425861	1/24/2022	2	3		1	66	79	2	1
337425880	1/23/2022	2	3		1	70	83	1
337425882	1/22/2022	2	3		1	66	79	2	2	2	2	1	2		4	5
337425907	1/24/2022	2	3		1	68	81	2	1
337425913	1/23/2022	2	3		1	67	80	2	2	2	2	1	2		3	5
337425927	1/21/2022	2	3		1	63	76	2	1
337425965	2-2-2022	2	4		1	63	76	2	1
337425974	1/22/2022	2	3		1	65	78	1
337425988	1/23/2022	2	3		1	58	71	2	1
337426003	1/23/2022	2	3		1	60	73	2	1
337426045	1/23/2022	2	3		1	66	79	2	1
337426057	1/23/2022	2	3		1	63	76	2	1
337426068	1/24/2022	2	3		1	64	77	2	1
337426097	1/23/2022	2	3		1	56	69	1
337426099	1/29/2022	2	3		1	57	70	1
337426101	2-2-2022	2	4		1	61	74	2	1
337426116	1/23/2022	2	3		1	61	74	1
337426120	1/23/2022	2	3		1	70	83	2	1
337426143	1/22/2022	2	3		1	65	78	2	2	2	2	1	2		5
337426155	1/23/2022	2	3		1	70	83	2	1
337426183	1/23/2022	2	3		1	54	67	2	1
337426193	1/22/2022	2	3		1	66	79	2	1
337426214	1/23/2022	2	3		1	53	66	2	2	2	1
337426217	1/23/2022	2	3		1	62	75	2	1
337426225	1/24/2022	2	3		1	61	74	2	1
337426231	1/23/2022	2	3		1	66	79	1
337426240	2-3-2022	2	4		1	66	79	2	1
337426244	1/22/2022	2	3		1	69	82	1
337426246	1/22/2022	2	3		1	57	70	1
337426253	1/22/2022	2	3		1	61	74	2	2	2	1
337426268	2-3-2022	2	4		1	61	74	2	2	2	2	1	2		3	5
337426275	1/22/2022	2	3		1	62	75	2	1
337426280	1/22/2022	2	3		1	67	80	1
337426281	1/23/2022	2	3		1	62	75	2	2	2	2	1	2		4	5
337426283	1/23/2022	2	3		1	69	82	2	1
337426285	1/23/2022	2	3		1	67	80	2	1
337426286	1/21/2022	2	3		1	65	78	1
337426298	1/22/2022	2	3		1	63	76	1
337426306	1/23/2022	2	3		1	69	82	1
337426335	1/22/2022	2	3		1	67	80	2	1
337426337	1/22/2022	2	3		1	50	63	2	1
337426341	2-3-2022	2	4		1	57	70	1
337426361	1/23/2022	2	3		1	60	73	1
337426384	1/23/2022	2	3		1	68	81	2	1
337426389	1/23/2022	2	3		1	69	82	2	1
337426392	2-3-2022	2	4		1	61	74	1
337426415	1/22/2022	2	3		1	58	71	1
337426418	1/23/2022	2	3		1	67	80	2	1
337426419	1/24/2022	2	3		1	66	79	2	1
337426447	1/23/2022	2	3		1	68	81	2	1
337426457	1/23/2022	2	3		1	59	72	2	1
337426483	1/23/2022	2	3		1	52	65	2	2	2	2	1	2		3	5
337426494	1/23/2022	2	3		1	66	79	2	1
337426502	1/23/2022	2	3		1	52	65	2	1
337426518	1/23/2022	2	3		1	62	75	2	1
337426529	1/22/2022	2	3		1	69	82	2	2	1
337426534	1/22/2022	2	3		1	69	82	2	1
337426554	2-4-2022	2	4		1	66	79	2	2	1
337426558	1/23/2022	2	3		1	58	71	2	2	2	1
337426570	1/23/2022	2	3		1	65	78	1
337426574	1/22/2022	2	3		1	65	78	2	1
337426576	1/23/2022	2	3		1	68	81	2	1
337426594	1/23/2022	2	3		1	58	71	2	1
337426599	1/22/2022	2	3		1	69	82	2	1
337426624	1/22/2022	2	3		1	70	83	2	1
337426626	1/22/2022	2	3		1	68	81	1
337426632	1/22/2022	2	3		1	66	79	2	1
337426645	1/23/2022	2	3		1	59	72	2	2	2	1
337426647	2-2-2022	2	4		1	63	76	2	1
337426679	1/22/2022	2	3		1	67	80	2	1
337426693	1/22/2022	2	3		1	62	75	2	1
337426704	1/23/2022	2	3		1	66	79	2	2	2	2	1	2		5
337426741	1/23/2022	2	3		1	70	83	2	1
337426751	1/23/2022	2	3		1	67	80	2	99999997
337426775	1/22/2022	2	3		1	63	76	2	1
337426779	1/28/2022	2	3		1	54	67	1
337426780	1/23/2022	2	3		1	58	71	2	1
337426793	1/22/2022	2	3		1	68	81	2	1
337426795	1/23/2022	2	3		1	68	81	1
337426796	1/22/2022	2	3		1	59	72	1
337426799	1/24/2022	2	3		1	54	67	1
337426800	1/22/2022	2	3		1	68	81	2	1
337426845	1/23/2022	2	3		1	65	78	2	1
337426852	1/22/2022	2	3		1	61	74	2	1
337426858	1/23/2022	2	3		1	63	76	1
337426876	1/22/2022	2	3		1	68	81	2	1
337426877	1/21/2022	2	3		1	60	73	2	1
337426878	1/23/2022	2	3		1	70	83	2	1
337426881	1/22/2022	2	3		1	70	83	1
337426911	1/23/2022	2	3		1	70	83	2	1
337426912	1/23/2022	2	3		1	61	74	2	1
337426914	1/22/2022	2	3		1	68	81	2	1
337426930	2-2-2022	2	4		1	52	65	2	1
337426932	1/22/2022	2	3		1	65	78	2	2	1
337426939	1/22/2022	2	3		1	55	68	1
337426948	1/23/2022	2	3		1	70	83	2	1
337426962	1/23/2022	2	3		1	68	81	2	1
337426982	1/23/2022	2	3		1	69	82	2	1
337426996	1/23/2022	2	3		1	67	80	2	1
337427002	1/23/2022	2	3		1	65	78	2	1
337427010	1/22/2022	2	3		1	67	80	2	1
337427014	1/22/2022	2	3		1	61	74	1
337427028	1/22/2022	2	3		1	57	70	2	1
337427051	1/24/2022	2	3		1	57	70	2	2	2	2	1	2		4	5
337427054	1/23/2022	2	3		1	61	74	2	1
337427060	1/22/2022	2	3		1	67	80	2	1
337427063	1/22/2022	2	3		1	57	70	1
337427066	2-4-2022	2	4		1	52	65	1
337427103	1/23/2022	2	3		1	61	74	1
337427111	1/23/2022	2	3		1	63	76	2	1
337427130	1/22/2022	2	3		1	70	83	1
337427135	1/22/2022	2	3		1	67	80	2	2	2	2	2
337427136	1/23/2022	2	3		1	69	82	2	1
337427138	1/23/2022	2	3		1	63	76	2	1
337427154	1/24/2022	2	3		1	65	78	1
337427157	2-2-2022	2	4		1	57	70	1
337427168	1/24/2022	2	3		1	58	71	1
337427184	1/22/2022	2	3		1	53	66	1
337427186	2-5-2022	2	4		1	66	79	2	1
337427198	1/23/2022	2	3		1	62	75	2	1
337427210	1/24/2022	2	3		1	51	64	1
337427216	1/23/2022	2	3		1	57	70	2	1
337427218	1/23/2022	2	3		1	62	75	1
337427221	1/22/2022	2	3		1	61	74	2	2	1
337427245	1/23/2022	2	3		1	56	69	2	1
337427248	1/23/2022	2	3		1	66	79	2	1
337427272	1/22/2022	2	3		1	64	77	2	1
337427276	1/22/2022	2	3		1	69	82	1
337427282	1/22/2022	2	3		1	69	82	2	1
337427283	1/22/2022	2	3		1	53	66	2	1
337427297	2-3-2022	2	4		1	69	82	1
337427301	1/22/2022	2	3		1	67	80	2	1
337427318	2-2-2022	2	4		1	67	80	2	1
337427344	1/22/2022	2	3		1	64	77	2	1
337427382	1/24/2022	2	3		1	59	72	2	1
337427400	1/22/2022	2	3		1	66	79	2	2	2	2	2
337427404	1/23/2022	2	3		1	59	72	2	1
337427417	2-5-2022	2	4		1	66	79	2	1
337427432	1/23/2022	2	3		1	50	63	2	1
337427443	1/24/2022	2	3		1	61	74	2	2	2	2	1	2		4	5
337427453	1/23/2022	2	3		1	69	82	1
337427466	2-2-2022	2	4		1	59	72	2	1
337427520	1/22/2022	2	3		1	61	74	1
337427533	1/22/2022	2	3		1	69	82	2	1
337427538	1/23/2022	2	3		1	52	65	2	2	1
337427542	1/22/2022	2	3		1	63	76	2	1
337427544	1/23/2022	2	3		1	69	82	2	2	1
337427548	1/23/2022	2	3		1	70	83	2	1
337427563	1/22/2022	2	3		1	69	82	2	1
337427582	2-2-2022	2	4		1	69	82	2	1
337427600	1/22/2022	2	3		1	70	83	2	1
337427607	1/23/2022	2	3		1	61	74	2	1
337427611	1/23/2022	2	3		1	53	66	2	1
337427623	1/23/2022	2	3		1	64	77	2	1
337427647	1/22/2022	2	3		1	65	78	2	1
337427651	1/22/2022	2	3		1	62	75	2	2	1
337427657	1/24/2022	2	3		1	68	81	1
337427659	2-3-2022	2	4		1	70	83	2	1
337427662	1/23/2022	2	3		1	64	77	2	2	2	2	1	2		5
337427723	2-5-2022	2	4		1	53	66	1
337427727	1/23/2022	2	3		1	58	71	2	2	2	2	1	2		3	5
337427740	1/23/2022	2	3		1	65	78	1
337427746	1/23/2022	2	3		1	66	79	2	2	2	2	1	2		4	5
337427765	1/22/2022	2	3		1	65	78	1
337427768	1/24/2022	2	3		1	63	76	2	1
337427794	1/22/2022	2	3		1	63	76	2	1
337427800	1/23/2022	2	3		1	64	77	2	1
337427807	1/23/2022	2	3		1	65	78	2	1
337427838	1/23/2022	2	3		1	51	64	1
337427851	1/22/2022	2	3		1	67	80	2	1
337427853	1/22/2022	2	3		1	70	83	2	1
337427855	1/22/2022	2	3		1	61	74	2	2	2	2	1	2		4	5
337427864	1/23/2022	2	3		1	64	77	2	1
337427911	1/22/2022	2	3		1	70	83	2	1
337427940	1/22/2022	2	3		1	67	80	1
337427946	1/23/2022	2	3		1	69	82	1
337427956	1/22/2022	2	3		1	60	73	1
337427958	1/23/2022	2	3		1	67	80	2	1
337427962	1/22/2022	2	3		1	60	73	2	1
337427987	1/22/2022	2	3		1	56	69	2	1
337427992	2-3-2022	2	4		1	58	71	2	2	2	1
337428006	1/22/2022	2	3		1	61	74	1
337428015	1/23/2022	2	3		1	67	80	2	1
337428016	2-3-2022	2	4		1	66	79	2	1
337428023	1/22/2022	2	3		1	61	74	2	1
337428025	1/23/2022	2	3		1	68	81	2	1
337428038	1/23/2022	2	3		1	63	76	2	1
337428040	1/23/2022	2	3		1	65	78	2	1
337428050	1/23/2022	2	3		1	68	81	2	1
337428051	1/22/2022	2	3		1	67	80	2	1
337428056	1/22/2022	2	3		1	67	80	2	1
337428061	1/22/2022	2	3		1	61	74	2	1
337428062	1/23/2022	2	3		1	62	75	2	1
337428073	1/22/2022	2	3		1	68	81	2	2	1
337428087	1/21/2022	2	3		1	61	74	2	1
337428088	1/24/2022	2	3		1	61	74	2	1
337428089	1/23/2022	2	3		1	68	81	2	99999997
337428105	2-4-2022	2	4		1	63	76	1
337428106	2-4-2022	2	4		1	63	76	2	2	2	2	1	2		4	5
337428110	1/23/2022	2	3		1	60	73	1
337428116	1/24/2022	2	3		1	67	80	2	1
337428121	1/22/2022	2	3		1	63	76	2	1
337428131	1/22/2022	2	3		1	64	77	2	1
337428159	1/22/2022	2	3		1	70	83	1
337428162	1/22/2022	2	3		1	65	78	1
337428165	1/22/2022	2	3		1	51	64	1
337428169	1/23/2022	2	3		1	52	65	2	2	2	2	2
337428201	1/23/2022	2	3		1	52	65	2	2	2	1
337428208	1/23/2022	2	3		1	68	81	2	2	1
337428246	2-4-2022	2	4		1	66	79	1
337428270	1/23/2022	2	3		1	69	82	2	1
337428291	1/23/2022	2	3		1	70	83	2	1
337428328	1/22/2022	2	3		1	65	78	2	1
337428342	1/23/2022	2	3		1	63	76	2	1
337428363	2-3-2022	2	4		1	65	78	1
337428365	2-2-2022	2	4		1	66	79	2	1
337428400	1/22/2022	2	3		1	57	70	2	1
337428405	2-2-2022	2	4		1	69	82	2	1
337428413	1/22/2022	2	3		1	68	81	2	1
337428416	1/22/2022	2	3		1	68	81	2	1
337428428	2-3-2022	2	4		1	56	69	2	1
337428465	1/23/2022	2	3		1	60	73	2	1
337428481	1/22/2022	2	3		1	67	80	2	1
337428493	1/23/2022	2	3		1	58	71	2	1
337428535	1/23/2022	2	3		1	66	79	2	1
337428540	1/23/2022	2	3		1	64	77	1
337428544	2-3-2022	2	4		1	66	79	2	1
337428547	2-3-2022	2	4		1	65	78	1
337428549	1/22/2022	2	3		1	62	75	2	1
337428570	2-2-2022	2	4		1	57	70	1
337428572	1/23/2022	2	3		1	54	67	2	1
337428592	1/22/2022	2	3		1	63	76	2	1
337428599	1/23/2022	2	3		1	70	83	1
337428602	1/22/2022	2	3		1	70	83	1
337428610	1/22/2022	2	3		1	60	73	2	2	2	1
337428611	1/22/2022	2	3		1	68	81	2	1
337428622	1/23/2022	2	3		1	65	78	2	1
337428630	2-4-2022	2	4		1	69	82	2	1
337428633	2-5-2022	2	4		1	62	75	2	1
337428656	1/22/2022	2	3		1	67	80	1
337428687	1/22/2022	2	3		1	59	72	1
337428696	1/22/2022	2	3		1	65	78	2	1
337428706	2-5-2022	2	4		1	62	75	2	2	1
337428712	1/23/2022	2	3		1	62	75	2	1
337428713	1/23/2022	2	3		1	69	82	2	1
337428716	1/23/2022	2	3		1	67	80	2	2	2	1
337428733	1/24/2022	2	3		1	68	81	2	1
337428741	1/23/2022	2	3		1	67	80	1
337428744	1/23/2022	2	3		1	65	78	2	1
337428746	2-2-2022	2	4		1	70	83	2	1
337428753	1/23/2022	2	3		1	55	68	2	1
337428761	1/23/2022	2	3		1	52	65	2	1
337428765	2-5-2022	2	4		1	55	68	1
337428773	2-3-2022	2	4		1	69	82	1
337428789	2-2-2022	2	4		1	64	77	2	1
337428799	1/23/2022	2	3		1	62	75	1
337428801	1/21/2022	2	3		1	67	80	2	2	1
337428814	1/21/2022	2	3		1	64	77	2	2	1
337428829	1/21/2022	2	3		1	52	65	2	1
337428860	1/22/2022	2	3		1	54	67	1
337428868	1/23/2022	2	3		1	57	70	1
337428869	1/23/2022	2	3		1	61	74	2	1
337428873	1/23/2022	2	3		1	50	63	2	1
337428883	1/22/2022	2	3		1	68	81	2	2	2	1
337428920	1/23/2022	2	3		1	66	79	2	1
337428928	1/23/2022	2	3		1	57	70	1
337428934	1/22/2022	2	3		1	67	80	2	1
337428936	1/24/2022	2	3		1	69	82	2	1
337428945	1/22/2022	2	3		1	51	64	2	1
337428951	1/22/2022	2	3		1	65	78	2	1
337428959	1/23/2022	2	3		1	51	64	2	1
337428966	1/23/2022	2	3		1	58	71	2	1
337428986	1/23/2022	2	3		1	67	80	2	1
337429011	1/23/2022	2	3		1	55	68	2	1
337429012	1/23/2022	2	3		1	69	82	2	1
337429022	2-2-2022	2	4		1	67	80	1
337429059	2-7-2022	2	4		1	67	80	2	1
337429091	1/22/2022	2	3		1	67	80	2	2	2	2	1	2		4	5
337429094	2-2-2022	2	4		1	67	80	2	2	1
337429101	1/23/2022	2	3		1	50	63	2	1
337429124	2-2-2022	2	4		1	69	82	1
337429129	1/22/2022	2	3		1	68	81	1
337429133	1/22/2022	2	3		1	67	80	2	1
337429173	2-3-2022	2	4		1	69	82	2	1
337429184	1/23/2022	2	3		1	53	66	1
337429186	1/22/2022	2	3		1	65	78	2	1
337429201	2-6-2022	2	4		1	61	74	1
337429204	1/23/2022	2	3		1	67	80	2	1
337429209	1/22/2022	2	3		1	55	68	2	2	2	2	2
337429221	1/21/2022	2	3		1	69	82	2	1
337429232	1/23/2022	2	3		1	68	81	2	1
337429260	2-6-2022	2	4		1	53	66	2	2	2	1
337429271	1/21/2022	2	3		1	63	76	2	2	2	2	1	2		4	5
337429290	1/22/2022	2	3		1	58	71	2	2	2	1
337429300	1/22/2022	2	3		1	50	63	1
337429310	2-2-2022	2	4		1	58	71	1
337429323	1/24/2022	2	3		1	63	76	1
337429346	1/22/2022	2	3		1	59	72	2	2	1
337429352	1/23/2022	2	3		1	54	67	2	1
337429355	1/23/2022	2	3		1	63	76	2	1
337429359	1/24/2022	2	3		1	66	79	2	1
337429368	1/23/2022	2	3		1	69	82	2	1
337429407	1/23/2022	2	3		1	54	67	2	2	2	1
337429411	1/23/2022	2	3		1	68	81	2	2	1
337429433	1/22/2022	2	3		1	62	75	2	1
337429442	1/23/2022	2	3		1	57	70	1
337429454	1/21/2022	2	3		1	70	83	2	1
337429456	1/23/2022	2	3		1	65	78	1
337429552	1/23/2022	2	3		1	54	67	2	1
337429588	1/23/2022	2	3		1	65	78	1
337429612	2-4-2022	2	4		1	62	75	1
337429617	1/22/2022	2	3		1	68	81	2	1
337429659	2-2-2022	2	4		1	68	81	2	1
337429667	1/23/2022	2	3		1	70	83	1
337429681	1/21/2022	2	3		1	63	76	2	1
337429683	1/23/2022	2	3		1	58	71	2	2	1
337429714	1/23/2022	2	3		1	60	73	1
337429779	1/23/2022	2	3		1	70	83	1
337429816	1/23/2022	2	3		1	52	65	2	2	1
337429817	1/23/2022	2	3		1	56	69	1
337429833	1/23/2022	2	3		1	65	78	2	1
337429896	1/22/2022	2	3		1	56	69	2	1
337429937	1/23/2022	2	3		1	58	71	1
337429950	1/22/2022	2	3		1	67	80	2	1
337429960	1/22/2022	2	3		1	53	66	1
337429961	1/22/2022	2	3		1	70	83	2	1
337430028	1/23/2022	2	3		1	65	78	1
337430073	1/23/2022	2	3		1	69	82	1
337430082	1/22/2022	2	3		1	68	81	2	1
337430098	1/22/2022	2	3		1	65	78	1
337430101	1/22/2022	2	3		1	67	80	2	1
337430106	1/23/2022	2	3		1	57	70	2	1
337430134	1/23/2022	2	3		1	64	77	2	2	1
337430208	1/23/2022	2	3		1	52	65	1
337430242	1/22/2022	2	3		1	65	78	1
337430259	1/23/2022	2	3		1	65	78	2	1
337430277	1/22/2022	2	3		1	60	73	1
337430279	1/22/2022	2	3		1	66	79	2	2	2	2	1	2	2	4	5
337430285	2-6-2022	2	4		1	63	76	2	2	2	2	1	2	2	5
337430311	1/23/2022	2	3		1	51	64	1
337430316	1/23/2022	2	3		1	63	76	2	1
337430322	1/22/2022	2	3		1	56	69	1
337430333	1/23/2022	2	3		1	50	63	1
337430358	1/22/2022	2	3		1	55	68	2	2	2	1
337430362	1/22/2022	2	3		1	68	81	2	2	2	2	1	2	2	5
337430390	2-4-2022	2	4		1	69	82	2	2	1
337430396	1/23/2022	2	3		1	70	83	2	1
337430414	1/23/2022	2	3		1	57	70	1
337430418	1/22/2022	2	3		1	60	73	1
337430463	1/22/2022	2	3		1	63	76	1
337430464	1/23/2022	2	3		1	63	76	2	1
337430476	1/22/2022	2	3		1	59	72	2	1
337430505	1/22/2022	2	3		1	54	67	2	1
337430517	2-3-2022	2	4		1	69	82	2	1
337430537	1/24/2022	2	3		1	66	79	2	1
337430581	1/22/2022	2	3		1	60	73	2	1
337430663	1/23/2022	2	3		1	70	83	2	1
337430665	1/23/2022	2	3		1	52	65	2	1
337430676	1/22/2022	2	3		1	54	67	1
337430677	1/23/2022	2	3		1	69	82	2	1
337430681	1/22/2022	2	3		1	64	77	1
337430704	1/21/2022	2	3		1	70	83	2	1
337430726	1/22/2022	2	3		1	55	68	1
337430732	1/23/2022	2	3		1	57	70	2	1
337430748	1/21/2022	2	3		1	55	68	1
337430762	1/22/2022	2	3		1	69	82	2	1
337430821	2-2-2022	2	4		1	69	82	2	1
337430828	1/23/2022	2	3		1	70	83	2	1
337430849	1/22/2022	2	3		1	60	73	2	2	2	1
337430865	1/22/2022	2	3		1	62	75	2	1
337430905	1/22/2022	2	3		1	59	72	2	1
337430907	1/23/2022	2	3		1	55	68	1
337430943	1/23/2022	2	3		1	61	74	2	1
337430947	1/22/2022	2	3		1	58	71	2	1
337431016	1/23/2022	2	3		1	64	77	2	1
337431047	1/23/2022	2	3		1	65	78	1
337431059	1/23/2022	2	3		1	67	80	1
337431063	1/21/2022	2	3		1	64	77	1
337431079	1/22/2022	2	3		1	58	71	1
337431087	1/23/2022	2	3		1	55	68	2	1
337431113	1/22/2022	2	3		1	68	81	2	2	1
337431115	1/23/2022	2	3		1	64	77	1
337431132	1/23/2022	2	3		1	70	83	1
337431208	1/22/2022	2	3		1	53	66	2	2	2	1
337431221	1/23/2022	2	3		1	69	82	2	1
337431268	1/24/2022	2	3		1	56	69	1
337431293	1/24/2022	2	3		1	55	68	2	1
337431297	2-2-2022	2	4		1	68	81	2	1
337431387	1/23/2022	2	3		1	66	79	2	1
337431392	1/23/2022	2	3		1	60	73	2	1
337431411	1/23/2022	2	3		1	61	74	2	1
337431424	1/24/2022	2	3		1	67	80	2	2	2	1
337431437	1/23/2022	2	3		1	65	78	2	1
337431442	1/23/2022	2	3		1	51	64	2	1
337431447	1/23/2022	2	3		1	53	66	1
337431522	1/22/2022	2	3		1	68	81	2	2	2	2	2
337431541	1/23/2022	2	3		1	70	83	2	1
337431548	1/23/2022	2	3		1	63	76	2	2	1
337431560	1/22/2022	2	3		1	62	75	2	1
337431562	2-2-2022	2	4		1	68	81	2	1
337431578	1/29/2022	2	3		1	60	73	2	2	2	2	2
337431586	1/24/2022	2	3		1	65	78	1
337431594	1/22/2022	2	3		1	51	64	2	2	2	1
337431605	1/23/2022	2	3		1	63	76	2	1
337431658	1/23/2022	2	3		1	62	75	2	1
337431699	1/23/2022	2	3		1	59	72	1
337431747	1/23/2022	2	3		1	70	83	2	1
337431755	1/22/2022	2	3		1	64	77	1
337431799	1/24/2022	2	3		1	53	66	1
337431803	1/22/2022	2	3		1	65	78	2	2	2	2	1	2	2	5
337431825	2-2-2022	2	4		1	57	70	1
337431831	2-4-2022	2	4		1	53	66	2	1
337431832	1/22/2022	2	3		1	54	67	2	2	1
337431839	1/22/2022	2	3		1	67	80	2	1
337431852	1/22/2022	2	3		1	57	70	2	1
337431871	1/23/2022	2	3		1	66	79	2	1
337431892	1/23/2022	2	3		1	57	70	1
337431896	1/22/2022	2	3		1	63	76	1
337431899	1/23/2022	2	3		1	65	78	2	2	1
337431900	1/22/2022	2	3		1	66	79	2	1
337431905	1/23/2022	2	3		1	54	67	2	2	2	2	1	2	2	4	5
337431907	1/23/2022	2	3		1	70	83	2	1
337431920	1/23/2022	2	3		1	68	81	2	1
337431944	1/22/2022	2	3		1	67	80	2	1
337431946	1/23/2022	2	3		1	53	66	1
337431963	1/22/2022	2	3		1	52	65	1
337431978	1/23/2022	2	3		1	70	83	2	1
337432007	2-2-2022	2	4		1	68	81	2	1
337432044	1/21/2022	2	3		1	65	78	2	1
337432055	1/23/2022	2	3		1	63	76	2	1
337432094	1/23/2022	2	3		1	67	80	2	1
337432099	1/23/2022	2	3		1	66	79	2	1
337432106	1/23/2022	2	3		1	64	77	2	2	2	1
337432168	1/22/2022	2	3		1	61	74	2	1
337432170	1/21/2022	2	3		1	65	78	2	2	2	2	1	2	2	5
337432173	1/22/2022	2	3		1	62	75	1
337432185	1/21/2022	2	3		1	62	75	2	1
337432212	1/22/2022	2	3		1	70	83	2	2	2	2	1	2	2	5
337432221	1/22/2022	2	3		1	70	83	2	1
337432236	1/23/2022	2	3		1	66	79	2	2	2	1
337432268	1/23/2022	2	3		1	54	67	1
337432272	1/23/2022	2	3		1	62	75	2	2	2	1
337432276	1/23/2022	2	3		1	68	81	2	1
337432328	1/23/2022	2	3		1	53	66	2	2	2	1
337432331	1/22/2022	2	3		1	69	82	2	1
337432358	2-3-2022	2	4		1	60	73	2	2	2	2	1	1
337432372	1/24/2022	2	3		1	55	68	1
337432388	1/22/2022	2	3		1	68	81	2	1
337432396	1/23/2022	2	3		1	51	64	2	1
337432470	1/23/2022	2	3		1	60	73	2	2	2	2	1	2	2	4	5
337432524	1/23/2022	2	3		1	70	83	2	1
337432530	1/22/2022	2	3		1	69	82	2	99999997
337432543	1/23/2022	2	3		1	64	77	2	1
337432551	1/23/2022	2	3		1	68	81	1
337432569	1/23/2022	2	3		1	52	65	1
337432582	1/23/2022	2	3		1	58	71	1
337432642	1/23/2022	2	3		1	63	76	2	2	2	2	2
337432657	1/22/2022	2	3		1	64	77	1
337432682	1/23/2022	2	3		1	51	64	2	2	2	2	1	2	2	4	5
337432685	1/22/2022	2	3		1	56	69	1
337432688	1/23/2022	2	3		1	67	80	2	2	2	1
337432697	1/23/2022	2	3		1	54	67	2	2	2	2	1	2	2	5
337432702	1/22/2022	2	3		1	66	79	1
337432769	1/22/2022	2	3		1	67	80	2	1
337432808	1/24/2022	2	3		1	58	71	1
337432830	1/21/2022	2	3		1	65	78	1
337432875	1/23/2022	2	3		1	62	75	1
337432939	1/22/2022	2	3		1	53	66	2	2	2	8	2
337432944	1/22/2022	2	3		1	50	63	2	1
337432959	1/21/2022	2	3		1	59	72	2	2	2	1
337432965	1/24/2022	2	3		1	69	82	2	1
337432970	1/23/2022	2	3		1	62	75	2	2	2	2	1	2	2	5
337432979	1/23/2022	2	3		1	61	74	2	1
337433030	1/21/2022	2	3		1	69	82	1
337433040	1/21/2022	2	3		1	61	74	2	2	2	2	1	2	2	5
337433130	2-2-2022	2	4		1	70	83	2	2	2	1
337433133	1/23/2022	2	3		1	62	75	1
337433162	1/23/2022	2	3		1	68	81	1
337433185	1/23/2022	2	3		1	65	78	2	1
337433195	1/23/2022	2	3		1	56	69	1
337433199	1/22/2022	2	3		1	68	81	1
337433212	1/23/2022	2	3		1	69	82	1
337433224	2-2-2022	2	4		1	58	71	1
337433229	1/23/2022	2	3		1	69	82	2	2	2	1
337433230	1/22/2022	2	3		1	53	66	2	1
337433242	1/24/2022	2	3		1	50	63	1
337433266	1/23/2022	2	3		1	65	78	1
337433273	1/23/2022	2	3		1	63	76	2	1
337433285	1/22/2022	2	3		1	67	80	2	1
337433291	1/23/2022	2	3		1	65	78	2	1
337433315	1/22/2022	2	3		1	55	68	2	1
337433357	1/23/2022	2	3		1	68	81	2	1
337433359	1/22/2022	2	3		1	70	83	2	1
337433368	1/23/2022	2	3		1	53	66	2	2	2	3
337433378	1/22/2022	2	3		1	56	69	1
337433379	1/21/2022	2	3		1	67	80	2	1
337433431	1/22/2022	2	3		1	66	79	2	2	2	1
337433440	1/22/2022	2	3		1	67	80	2	1
337433451	1/23/2022	2	3		1	63	76	2	2	1
337433477	1/22/2022	2	3		1	66	79	2	1
337433494	1/23/2022	2	3		1	70	83	2	2	2	2	1	2	2	3	5
337433535	1/23/2022	2	3		1	64	77	2	1
337433540	1/22/2022	2	3		1	51	64	2	1
337433556	2-2-2022	2	4		1	65	78	2	2	1
337433567	1/22/2022	2	3		1	59	72	2	2	2	1
337433570	1/23/2022	2	3		1	67	80	2	1
337433574	1/23/2022	2	3		1	56	69	1
337433578	1/23/2022	2	3		1	70	83	2	1
337433624	1/23/2022	2	3		1	51	64	2	1
337433633	1/22/2022	2	3		1	55	68	2	1
337433641	1/23/2022	2	3		1	66	79	2	1
337433650	2-2-2022	2	4		1	63	76	1
337433690	1/23/2022	2	3		1	53	66	2	2	2	8	2
337433723	1/22/2022	2	3		1	55	68	2	2	2	1
337433736	1/23/2022	2	3		1	56	69	2	2	1
337433772	1/24/2022	2	3		1	61	74	2	1
337433777	1/23/2022	2	3		1	67	80	2	1
337433871	1/21/2022	2	3		1	62	75	1
337433932	1/22/2022	2	3		1	66	79	1
337433944	1/23/2022	2	3		1	66	79	2	1
337433985	1/23/2022	2	3		1	65	78	2	2	2	1
337434046	1/21/2022	2	3		1	58	71	1
337434093	1/28/2022	2	3		1	67	80	2	1
337434116	1/23/2022	2	3		1	55	68	2	2	2	2	1	2	2	5
337434132	1/23/2022	2	3		1	63	76	2	1
337434143	1/23/2022	2	3		1	59	72	1
337434158	2-4-2022	2	4		1	53	66	2	2	1
337434208	1/23/2022	2	3		1	56	69	2	1
337434217	1/22/2022	2	3		1	54	67	2	2	1
337434221	1/22/2022	2	3		1	59	72	2	2	2	2	2
337434232	1/23/2022	2	3		1	60	73	1
337434284	1/22/2022	2	3		1	64	77	1
337434295	1/23/2022	2	3		1	63	76	2	2	2	2	1	2	2	4	5
337434317	1/22/2022	2	3		1	65	78	1
337434320	1/22/2022	2	3		1	65	78	2	1
337434321	1/21/2022	2	3		1	52	65	2	2	2	2	1	2	2	3	5
337434358	1/23/2022	2	3		1	63	76	2	1
337434387	1/23/2022	2	3		1	70	83	2	1
337434400	1/21/2022	2	3		1	67	80	2	1
337434402	1/22/2022	2	3		1	63	76	2	2	2	1
337434418	2-2-2022	2	4		1	55	68	2	1
337434430	1/23/2022	2	3		1	56	69	2	1
337434515	2-2-2022	2	4		1	67	80	2	1
337434529	1/23/2022	2	3		1	52	65	1
337434546	1/23/2022	2	3		1	54	67	1
337434586	1/22/2022	2	3		1	61	74	2	2	2	2	1	1
337434588	1/22/2022	2	3		1	66	79	2	2	2	1
337434595	1/24/2022	2	3		1	58	71	2	2	2	2	1	2	2	5
337434600	1/22/2022	2	3		1	69	82	2	1
337434609	1/23/2022	2	3		1	63	76	1
337434612	1/23/2022	2	3		1	68	81	1
337434636	1/22/2022	2	3		1	69	82	2	1
337434689	1/23/2022	2	3		1	68	81	2	1
337434701	1/22/2022	2	3		1	68	81	2	1
337434737	1/23/2022	2	3		1	59	72	2	1
337434791	1/23/2022	2	3		1	65	78	2	1
337434797	1/22/2022	2	3		1	69	82	2	1
337434799	2-2-2022	2	4		1	66	79	2	1
337434846	1/24/2022	2	3		1	69	82	2	1
337434915	2-2-2022	2	4		1	59	72	2	2	2	2	1	2	2	4	5
337434917	1/22/2022	2	3		1	63	76	2	2	1
337434979	1/22/2022	2	3		1	52	65	2	1
337434983	1/23/2022	2	3		1	69	82	2	1
337435026	1/22/2022	2	3		1	51	64	1
337435056	1/23/2022	2	3		1	67	80	2	1
337435091	1/23/2022	2	3		1	58	71	2	1
337435115	1/22/2022	2	3		1	67	80	1
337435133	1/23/2022	2	3		1	54	67	1
337435161	1/23/2022	2	3		1	63	76	2	1
337435295	1/23/2022	2	3		1	52	65	2	2	2	1
337435298	1/23/2022	2	3		1	60	73	2	2	2	1
337435310	1/22/2022	2	3		1	52	65	2	2	2	1
337435319	1/22/2022	2	3		1	67	80	1
337435322	1/23/2022	2	3		1	63	76	2	1
337435323	1/22/2022	2	3		1	58	71	1
337435342	1/22/2022	2	3		1	66	79	2	1
337435353	2-2-2022	2	4		1	51	64	2	1
337435396	1/22/2022	2	3		1	69	82	1
337435416	1/23/2022	2	3		1	60	73	2	2	2	2	1	2	2	5
337435421	1/22/2022	2	3		1	64	77	2	1
337435432	1/23/2022	2	3		1	70	83	2	1
337435433	1/23/2022	2	3		1	69	82	1
337435456	1/23/2022	2	3		1	69	82	2	1
337435483	2-2-2022	2	4		1	60	73	2	2	1
337435495	1/22/2022	2	3		1	69	82	1
337435506	1/23/2022	2	3		1	67	80	1
337435513	1/23/2022	2	3		1	51	64	1
337435564	1/22/2022	2	3		1	70	83	2	1
337435567	1/23/2022	2	3		1	61	74	2	1
337435576	1/22/2022	2	3		1	69	82	2	1
337435596	1/23/2022	2	3		1	66	79	2	1
337435615	1/22/2022	2	3		1	63	76	2	1
337435626	1/23/2022	2	3		1	58	71	2	1
337435629	1/23/2022	2	3		1	54	67	1
337435672	1/23/2022	2	3		1	63	76	2	1
337435733	1/22/2022	2	3		1	70	83	2	1
337435745	1/22/2022	2	3		1	67	80	2	1
337435753	1/23/2022	2	3		1	65	78	2	1
337435755	1/23/2022	2	3		1	64	77	1
337435761	1/23/2022	2	3		1	64	77	2	1
337435793	1/23/2022	2	3		1	55	68	1
337435796	1/23/2022	2	3		1	63	76	1
337435854	1/23/2022	2	3		1	70	83	2	1
337435899	1/23/2022	2	3		1	60	73	2	1
337435903	1/23/2022	2	3		1	70	83	2	1
337435922	1/22/2022	2	3		1	66	79	2	1
337435955	1/22/2022	2	3		1	54	67	1
337435961	2-2-2022	2	4		1	60	73	2	2	2	2	1	2	2	4	5
337435967	1/22/2022	2	3		1	54	67	2	2	1
337435968	1/23/2022	2	3		1	69	82	2	2	2	1
337435990	1/22/2022	2	3		1	61	74	2	2	2	1
337435992	2-2-2022	2	4		1	66	79	2	2	1
337435996	2-2-2022	2	4		1	70	83	1
337436029	1/22/2022	2	3		1	70	83	2	1
337436071	1/23/2022	2	3		1	59	72	2	1
337436102	1/23/2022	2	3		1	66	79	2	1
337436117	1/22/2022	2	3		1	70	83	1
337436121	1/23/2022	2	3		1	65	78	2	1
337436132	1/21/2022	2	3		1	55	68	2	2	2	2	1	2	2	4	5
337436151	1/21/2022	2	3		1	65	78	2	1
337436167	1/23/2022	2	3		1	70	83	2	1
337436176	1/22/2022	2	3		1	70	83	2	1
337436178	1/23/2022	2	3		1	62	75	1
337436215	1/22/2022	2	3		1	70	83	2	1
337436218	1/22/2022	2	3		1	63	76	2	1
337436221	1/23/2022	2	3		1	68	81	1
337436229	1/24/2022	2	3		1	70	83	2	1
337436243	1/22/2022	2	3		1	67	80	2	1
337436257	1/23/2022	2	3		1	65	78	1
337436308	1/23/2022	2	3		1	56	69	2	1
337436309	1/22/2022	2	3		1	65	78	2	2	2	1
337436436	1/22/2022	2	3		1	67	80	2	2	2	2	1	2	2	5
337436442	1/23/2022	2	3		1	70	83	1
337436448	2-2-2022	2	4		1	68	81	2	1
337436491	1/23/2022	2	3		1	67	80	2	1
337436507	1/24/2022	2	3		1	66	79	1
337436536	1/23/2022	2	3		1	53	66	2	1
337436545	1/23/2022	2	3		1	60	73	2	1
337436572	1/23/2022	2	3		1	64	77	2	1
337436595	1/23/2022	2	3		1	51	64	2	2	2	2	1	2	2	5
337436696	1/23/2022	2	3		1	53	66	1
337436729	1/23/2022	2	3		1	63	76	2	1
337436738	1/22/2022	2	3		1	61	74	2	1
337436764	1/23/2022	2	3		1	57	70	1
337436783	1/23/2022	2	3		1	66	79	2	1
337436809	1/23/2022	2	3		1	51	64	1
337436826	1/23/2022	2	3		1	70	83	1
337436828	1/23/2022	2	3		1	58	71	2	2	2	1
337436848	1/23/2022	2	3		1	69	82	2	1
337436853	1/22/2022	2	3		1	50	63	2	1
337436863	1/21/2022	2	3		1	69	82	2	1
337436907	1/22/2022	2	3		1	68	81	2	2	2	2	1	2	2	5
337436911	1/23/2022	2	3		1	55	68	1
337436915	2-4-2022	2	4		1	55	68	2	1
337436951	1/23/2022	2	3		1	55	68	2	2	2	2	2
337436967	1/24/2022	2	3		1	52	65	1
337436988	2-3-2022	2	4		1	68	81	2	1
337436996	2-3-2022	2	4		1	54	67	2	2	2	1
337437026	1/22/2022	2	3		1	59	72	2	1
337437063	1/24/2022	2	3		1	53	66	2	2	2	2	1	2	2	5
337437070	1/22/2022	2	3		1	69	82	1
337437121	1/23/2022	2	3		1	65	78	2	1
337437128	1/23/2022	2	3		1	58	71	1
337437144	1/23/2022	2	3		1	58	71	1
337437146	1/21/2022	2	3		1	61	74	2	1
337437147	1/21/2022	2	3		1	66	79	2	1
337437171	1/23/2022	2	3		1	70	83	1
337437174	1/23/2022	2	3		1	59	72	1
337437193	1/24/2022	2	3		1	64	77	1
337437194	1/23/2022	2	3		1	59	72	2	1
337437232	1/23/2022	2	3		1	63	76	2	2	2	1
337437265	1/22/2022	2	3		1	68	81	2	1
337437287	1/22/2022	2	3		1	70	83	2	1
337437309	1/22/2022	2	3		1	57	70	2	2	2	1
337437321	1/23/2022	2	3		1	53	66	2	1
337437340	1/22/2022	2	3		1	59	72	2	2	2	1
337437369	1/23/2022	2	3		1	62	75	1
337437383	1/22/2022	2	3		1	61	74	2	2	2	1
337437385	1/23/2022	2	3		1	57	70	1
337437407	1/22/2022	2	3		1	63	76	2	2	2	1
337437472	1/22/2022	2	3		1	67	80	2	1
337437501	1/22/2022	2	3		1	61	74	2	2	2	1
337437502	1/24/2022	2	3		1	67	80	2	2	2	1
337437516	1/23/2022	2	3		1	55	68	2	1
337437518	1/23/2022	2	3		1	60	73	2	1
337437534	2-2-2022	2	4		1	70	83	2	2	2	1
337437537	1/22/2022	2	3		1	58	71	2	2	2	2	1	2	2	5
337437569	1/22/2022	2	3		1	63	76	1
337075279		3	3			68
337075280		3	3			60
337075311		3	3			67
337075317		3	4			50
337075344		3	3			69
337075457		3	3			67
337075636		3	3			64
337075670		3	3			70
337075688		3	3			66
337075727		3	3			55
337075752		3	3			61
337075758		3	4			68
337075833		3	3			57
337075978		3	3			63
337076071		3	3			57
337076079		3	3			61
337076139		3	3			58
337076162		3	3			68
337076229		3	3			64
337076295		3	4			60
337076505		3	3			64
337076842		3	3		1	67	80	2	2	2
337076942		3	3			65
337076991		3	3			61
337077053		3	3			60
337077089		3	3			69
337077180		3	3			61
337077221		3	3			57
337077264		3	3			67
337077287		3	3			69
337077312		3	3		1	71
337077323		3	3			65
337077354		3	3			58
337077579		3	3			61
337077616		3	3			70
337077710		3	3			61
337077745		3	3			69
337077786		3	3			61
337077954		3	3			63
337077998		3	3			68
337078053		3	3			61
337078173		3	4			68
337078279		3	3			65
337078300		3	3		1	65
337078474		3	3			54
337078492		3	3			69
337078515		3	3			58
337078886		3	4			53
337079004		3	3			67
337079050		3	3			67
337079054		3	3			62
337079179		3	3			63
337079261		3	4			63
337079341		3	3			54
337079454		3	3			56
337079624		3	3			61
337079790		3	3			66
337079819		3	3			66
337079853		3	3			58
337079941		3	4			51
337080175		3	3			64
337080220		3	4			68
337080367		3	3		1	55	68
337080370		3	3			60
337080498		3	3			54
337080648		3	4		1	71
337080674		3	3			55
337080818		3	3			66
337080960		3	3			52
337081022		3	3			65
337081066		3	3			65
337081093		3	3			66
337081180		3	3			50
337081199		3	3			56
337081214		3	3			70
337081418		3	3			64
337081419		3	3			69
337081507		3	4			55
337081593		3	3		1	53	66	2	2	2	2	1	2	2	4	2
337081607		3	3			69
337081662		3	3			62
337081741		3	3			52
337081773		3	3			59
337081948		3	3			66
337082061		3	3			55
337082069		3	3			55
337082106		3	3			56
337082214		3	3			55
337082282		3	3			51
337082300		3	3			59
337082316		3	3			51
337082422		3	3			58
337082491		3	3			69
337082548		3	3			54
337425059		3	3			57
337425244		3	4			63
337425381		3	3			69
337425510		3	3		1	71
337425711		3	3			64
337425748		3	3			54
337425788		3	3			66
337425811		3	3			57
337425817		3	3			69
337425848		3	4			61
337425957		3	3			58
337426005		3	3			70
337426046		3	3			70
337426381		3	3			64
337426896		3	4		1	69	82
337427005		3	4			67
337427085		3	4			62
337427096		3	3			67
337427343		3	3			69
337427473		3	3			63
337427537		3	3			63
337427639		3	3			62
337427675		3	3			57
337427699		3	3			60
337427789		3	4			69
337427884		3	3			70
337427922		3	3			50
337428153		3	3			60
337428189		3	3			62
337428198		3	4			65
337428229		3	3			68
337428424		3	3		1	69	82	2
337428525		3	4			64
337428528		3	3			55
337428566		3	3			70
337428584		3	3			60
337428648		3	3			68
337428771		3	3			69
337428917		3	4			70
337428952		3	3			63
337429105		3	3			53
337429163		3	3			69
337429187		3	4			64
337429307		3	3			69
337429450		3	3			65
337429559		3	3			69
337429585		3	3			53
337429639		3	3			66
337429702		3	3			70
337429704		3	3			61
337429727		3	3			66
337429882		3	3			63
337429941		3	3			68
337429967		3	3			68
337430097		3	3			67
337430257		3	3			64
337430455		3	3			64
337430477		3	3			54
337430485		3	3			63
337430667		3	3			67
337430703		3	3			68
337430761		3	3			56
337430811		3	3			65
337431146		3	3		1	64	77
337431330		3	3			70
337431345		3	3			66
337431353		3	3			54
337431391		3	3			58
337431785		3	3			51
337431790		3	3			54
337431923		3	3			67
337431968		3	3			62
337432054		3	3			68
337432072		3	3			52
337432092		3	3			55
337432381		3	3			59
337432411		3	3			60
337432441		3	3			61
337432539		3	3			60
337432668		3	3			66
337432771		3	3			65
337432949		3	3		1	52	65	2	2	2	2	1	2	2
337432967		3	3			50
337433025		3	4			58
337433089		3	4			60
337433150		3	3			65
337433215		3	3			70
337433221		3	3			59
337433310		3	3			62
337433331		3	3			65
337433733		3	3			59
337433761		3	3			64
337433836		3	3			51
337433988		3	3			70
337434165		3	3			67
337434290		3	3			55
337434404		3	3			54
337434530		3	4			70
337434605		3	4			57
337434698		3	3			53
337435018		3	3			70
337435156		3	3			62
337435210		3	3			55
337435337		3	3			63
337435375		3	3			70
337435442		3	3			58
337435469		3	4			65
337435717		3	3			67
337435894		3	3			53
337436057		3	3			68
337436385		3	3			61
337436563		3	3			58
337436651		3	3			70
337436667		3	3			60
337436760		3	3			56
337436940		3	3			70
337436941		3	3			67
337436968		3	3			69
337436980		3	3			67
337437188		3	3			60
337437260		3	3			64
337437320		3	3			66
337437576		3	3			66
337075168	1/20/2022	1	3	0	1	69	82	2	2	2	2	1	2		3	4	3	3	2	3	1/20/2022 10:41:00	1/20/2022 10:42:16																									1	1	5
337075248	1/22/2022	1	3	0	1	64	77	2	2	2	2	1	2		3	3	3	3	2	2	1/22/2022 18:50:32	1/22/2022 18:51:16																									1	1	5
337075272	1/19/2022	1	3	0	1	57	70	2	2	2	2	1	2		3	3	3	3	2	3	1/19/2022 21:01:03	1/19/2022 21:02:03																									1	1	2
337075351	1/23/2022	1	3	0	1	54	67	2	2	2	2	1	2		3	3	2	2	1	1	1/23/2022 14:08:21	1/23/2022 14:08:41																									1	1	2
337075368	1/24/2022	1	3	0	1	53	66	2	2	2	2	1	2		2	2	2	2	99999997	1	1/24/2022 16:34:28	1/24/2022 16:34:44																									4	4	3
337075378	1/22/2022	1	3	0	1	61	74	2	2	2	2	1	2		2	3	3	3	2	3	1/22/2022 19:46:56	1/22/2022 19:47:38																									1	1	4
337075422	1/21/2022	1	3	0	1	65	78	2	2	2	2	1	2		4	2	3	3	2	3	1/21/2022 9:20:12	1/21/2022 9:21:23																									3	3	4
337075430	1/21/2022	1	3	0	1	68	81	2	2	2	2	1	2		4	3	3	3	1	3	1/21/2022 12:40:35	1/21/2022 12:41:03																									1	1	4
337075509	1/23/2022	1	3	0	1	52	65	2	2	2	2	1	2		3	3	3	3	2	4	1/23/2022 12:02:34	1/23/2022 12:04:19																									1	1	4
337075553	1/23/2022	1	3	0	1	58	71	2	2	2	2	1	2		3	3	3	4	2	3	1/23/2022 21:30:21	1/23/2022 21:31:55																									3	3	4
337075574	1/21/2022	1	3	0	1	60	73	2	2	2	2	1	2		4	4	4	4	2	1	1/21/2022 20:24:35	1/21/2022 20:25:02																									1	1	4
337075581	1/21/2022	1	3	0	1	65	78	2	2	2	2	1	2		3	3	4	4	2	3	1/21/2022 17:24:19	1/21/2022 17:25:48																									3	3	4
337075637	1/20/2022	1	3	0	1	60	73	2	2	2	2	1	2		2	3	3	2	2	5	1/20/2022 20:48:48	1/20/2022 20:49:18																									1	1	4
337075640	1/24/2022	1	3	0	1	56	69	2	2	2	2	1	2		3	3	3	4	2	2	1/24/2022 16:01:44	1/24/2022 16:02:32																									1	1	4
337075668	1/21/2022	1	3	0	1	50	63	2	2	2	8	1	2		2	2	2	2	2	2	1/21/2022 15:45:14	1/21/2022 15:45:55																									3	3	4
337075674	1/19/2022	1	3	0	1	68	81	2	2	2	2	1	2		3	3	3	3	2	3	1/19/2022 14:42:56	1/19/2022 14:44:03																									1	1	4
337075772	1/19/2022	1	3	0	1	60	73	2	2	2	2	1	2		3	2	3	3	2	3	1/19/2022 19:05:50	1/19/2022 19:06:43																									1	1	3
337075779	1/19/2022	1	3	0	1	68	81	2	2	2	2	1	2		3	4	4	4	2	2	1/19/2022 13:19:34	1/19/2022 13:20:25																									3	3	5
337075787	1/22/2022	1	3	0	1	55	68	2	2	2	2	1	2		3	4	4	4	2	1	1/22/2022 15:59:21	1/22/2022 15:59:44																									1	1	4
337075856	1/20/2022	1	3	0	1	69	82	2	2	2	2	1	2		4	4	3	3	2	3	1/20/2022 15:23:23	1/20/2022 15:24:24																									1	1	4
337075915	1/22/2022	1	3	0	1	69	82	2	2	2	2	1	2		4	3	3	4	2	2	1/22/2022 12:17:35	1/22/2022 12:19:09																									1	1	5
337075962	1/22/2022	1	3	0	1	51	64	2	2	2	2	1	2		3	3	3	3	1	2	1/21/2022 23:42:46	1/21/2022 23:43:09																									1	1	5
337075966	1/19/2022	1	3	0	1	62	75	2	2	2	2	1	2		3	3	3	3	2	2	1/19/2022 17:12:20	1/19/2022 17:12:51																									1	1	4
337075967	1/22/2022	1	3	0	1	51	64	2	2	2	2	1	2		3	2	2	3	99999997	4	1/22/2022 11:33:12	1/22/2022 15:15:18																									3	3	4
337076019	1/23/2022	1	3	0	1	57	70	2	2	2	2	1	2		2	2	2	3	99999997	3	1/23/2022 18:23:20	1/23/2022 18:25:06																									1	1	2
337076134	1/24/2022	1	3	0	1	63	76	2	2	2	2	1	2		4	4	4	4	1	3	1/24/2022 8:31:44	1/24/2022 8:32:28																									1	1	4
337076138	1/23/2022	1	3	0	1	56	69	2	2	2	2	1	2		3	3	3	3	2	2	1/23/2022 13:25:51	1/23/2022 13:26:06																									1	1	3
337076147	1/21/2022	1	3	0	1	62	75	2	2	2	2	1	2		3	2	2	3	2	4	1/21/2022 17:47:50	1/21/2022 17:49:26																									1	1	5
337076207	1/20/2022	1	3	0	1	56	69	2	2	2	2	1	2		4	3	3	3	2	3	1/20/2022 9:24:23	1/20/2022 9:25:37																									3	3	4
337076234	1/20/2022	1	3	0	1	62	75	2	2	2	2	1	2		3	3	3	4	2	2	1/20/2022 13:25:34	1/20/2022 13:26:26																									1	1	5
337076258	1/19/2022	1	3	0	1	52	65	2	2	2	2	1	2		3	3	3	3	99999997	2	1/19/2022 14:39:08	1/19/2022 14:39:42																									1	1	4
337076301	1/24/2022	1	3	0	1	50	63	2	2	2	2	1	2		3	3	4	3	99999997	3	1/24/2022 10:22:00	1/24/2022 10:22:28																									3	3	4
337076363	1/21/2022	1	3	0	1	65	78	2	2	2	2	1	2		4	4	3	4	99999997	3	1/21/2022 16:58:48	1/21/2022 16:59:31																									3	3	4
337076382	1/23/2022	1	3	0	1	55	68	2	2	2	2	1	2		3	2	3	3	2	2	1/23/2022 10:04:00	1/23/2022 10:05:04																									1	1	4
337076423	1/20/2022	1	3	0	1	65	78	2	2	2	2	1	2		4	2	3	3	2	3	1/20/2022 9:58:40	1/20/2022 9:59:11																									4	4	4
337076432	1/20/2022	1	3	0	1	51	64	2	2	2	2	1	2		3	3	3	2	2	3	1/20/2022 16:04:00	1/20/2022 16:05:42																									2	2	4
337076446	1/20/2022	1	3	0	1	69	82	2	2	2	2	1	2		3	3	3	3	2	3	1/20/2022 22:13:19	1/20/2022 22:14:45																									3	3	4
337076475	1/21/2022	1	3	0	1	62	75	2	2	2	2	1	2		4	3	3	3	99999997	3	1/21/2022 12:22:57	1/21/2022 12:23:52																									3	3	4
337076484	1/20/2022	1	3	0	1	63	76	2	2	2	2	1	2		3	3	3	3	2	4	1/20/2022 19:18:22	1/20/2022 19:19:20																									1	1	5
337076488	1/23/2022	1	3	0	1	51	64	2	2	2	2	1	2		3	3	3	3	2	3	1/23/2022 13:02:02	1/23/2022 13:02:48																									1	1	4
337076499	1/20/2022	1	3	0	1	54	67	2	2	2	2	1	2		4	4	4	4	2	1	1/20/2022 16:19:52	1/20/2022 16:20:17																									1	1	5
337076524	1/22/2022	1	3	0	1	50	63	2	2	2	2	1	2		3	4	3	3	2	3	1/22/2022 12:09:15	1/22/2022 12:10:01																									1	1	4
337076573	1/23/2022	1	3	0	1	67	80	2	2	2	2	1	2		3	3	3	3	2	2	1/23/2022 12:07:24	1/23/2022 12:08:15																									1	1	5
337076587	1/21/2022	1	3	0	1	53	66	2	2	2	2	1	2		3	2	3	3	2	3	1/21/2022 14:00:27	1/21/2022 14:01:04																									1	1	5
337076638	1/21/2022	1	3	0	1	52	65	2	2	2	2	1	2		4	3	3	3	99999997	2	1/21/2022 10:28:36	1/21/2022 10:29:17																									3	3	4
337076652	1/24/2022	1	3	0	1	61	74	2	2	2	2	1	2		3	3	3	3	2	3	1/24/2022 17:03:46	1/24/2022 17:04:37																									1	1	4
337076660	1/20/2022	1	3	0	1	59	72	2	2	2	2	1	2		3	3	3	3	99999997	3	1/20/2022 10:38:08	1/20/2022 10:39:09																									3	3	5
337076697	1/21/2022	1	3	0	1	58	71	2	2	2	2	1	2		3	3	3	3	2	3	1/21/2022 12:46:02	1/21/2022 12:46:36																									1	1	5
337076716	1/21/2022	1	3	0	1	64	77	2	2	2	2	1	2		3	2	2	3	2	3	1/21/2022 10:26:40	1/21/2022 10:27:47																									1	1	5
337076742	1/21/2022	1	3	0	1	54	67	2	2	2	2	1	2		3	3	3	3	2	3	1/21/2022 11:11:29	1/21/2022 11:11:41																									3	3	5
337076772	1/20/2022	1	3	0	1	59	72	2	2	2	2	1	2		3	2	3	3	2	3	1/20/2022 10:06:30	1/20/2022 10:07:32																									1	1	4
337076789	1/19/2022	1	3	0	1	51	64	2	2	2	2	1	2		4	2	3	2	2	2	1/19/2022 18:23:57	1/19/2022 18:24:52																									1	1	4
337076812	1/20/2022	1	3	0	1	68	81	2	2	2	2	1	2		3	2	2	3	99999997	2	1/20/2022 16:08:45	1/20/2022 16:09:47																									4	4	5
337076829	1/19/2022	1	3	0	1	52	65	2	2	2	2	1	2		4	4	4	4	2	3	1/19/2022 10:50:44	1/19/2022 10:51:13																									1	1	5
337076847	1/23/2022	1	3	0	1	60	73	2	2	2	2	1	2		3	2	2	1	99999997	3	1/23/2022 12:14:53	1/23/2022 12:16:34																									3	3	4
337076892	2-4-2022	1	4	0	1	50	63	2	2	2	2	1	2		3	3	3	3	2	1	2-4-2022 06:27	2-4-2022 06:27																									1	1	4
337076904	1/23/2022	1	3	0	1	64	77	2	2	2	2	1	2		4	4	4	4	2	3	1/23/2022 10:02:50	1/23/2022 10:03:35																									3	3	4
337076920	1/19/2022	1	3	0	1	62	75	2	2	2	8	1	2		2	4	3	2	2	3	1/19/2022 13:32:39	1/19/2022 13:33:01																									4	4	3
337077114	1/23/2022	1	3	0	1	56	69	2	2	2	2	1	2		2	1	2	2	99999997	2	1/23/2022 12:04:34	1/23/2022 12:05:11																									1	1	4
337077186	1/23/2022	1	3	0	1	58	71	2	2	2	2	1	2		4	4	4	5	2	3	1/23/2022 15:08:30	1/23/2022 15:09:00																									4	4	5
337077190	2-2-2022	1	4	0	1	56	69	2	2	2	2	1	2		3	2	2	3	2	3	2-2-2022 16:23	2-2-2022 16:26																									3	3	4
337077244	1/21/2022	1	3	0	1	70	83	2	2	2	2	1	2		3	2	3	3	2	2	1/21/2022 0:26:02	1/21/2022 0:27:03																									1	1	5
337077292	2-5-2022	1	4	0	1	70	83	2	2	2	2	1	2		3	3	3	3	2	3	2-5-2022 04:14	2-5-2022 04:15																									1	1	4
337077342	1/21/2022	1	3	0	1	50	63	2	2	2	2	1	2		3	3	2	3	2	1	1/21/2022 16:07:15	1/21/2022 16:08:41																									4	4	5
337077346	1/22/2022	1	3	0	1	66	79	2	2	2	2	1	2		3	3	3	3	2	2	1/22/2022 6:33:00	1/22/2022 6:33:30																									3	3	3
337077371	1/23/2022	1	3	0	1	58	71	2	2	2	2	1	2		3	2	2	3	2	3	1/23/2022 11:19:48	1/23/2022 11:45:35																									1	1	4
337077526	1/22/2022	1	3	0	1	61	74	2	2	2	2	1	2		3	4	4	4	2	2	1/22/2022 15:29:50	1/22/2022 15:30:48																									2	2	4
337077560	1/20/2022	1	3	0	1	54	67	2	2	2	2	1	2		3	4	3	4	2	1	1/20/2022 22:28:09	1/20/2022 22:28:21																									1	1	4
337077595	1/19/2022	1	3	0	1	62	75	2	2	2	2	1	2		3	3	3	3	2	3	1/19/2022 14:22:05	1/19/2022 14:23:04																									1	1	4
337077627	1/21/2022	1	3	0	1	64	77	2	2	2	2	1	2		4	4	4	5	2	3	1/21/2022 12:00:49	1/21/2022 12:01:11																									1	1	5
337077651	1/24/2022	1	3	0	1	59	72	2	2	2	2	1	2		3	3	2	3	99999997	3	1/24/2022 17:32:52	1/24/2022 17:33:51																									3	3	4
337077670	1/20/2022	1	3	0	1	60	73	2	2	2	2	1	2		3	4	3	3	2	2	1/20/2022 9:17:31	1/20/2022 9:18:30																									3	3	4
337077699	1/19/2022	1	3	0	1	61	74	2	2	2	2	1	2		3	3	3	3	2	3	1/19/2022 14:36:19	1/19/2022 14:37:09																									1	1	4
337077725	1/20/2022	1	3	0	1	58	71	2	2	2	2	1	2		3	3	3	3	99999997	2	1/20/2022 11:27:13	1/20/2022 11:27:52																									3	3	5
337077758	1/26/2022	1	3	0	1	57	70	2	2	2	2	1	2		2	2	2	3	99999997	3	1/26/2022 14:24:59	1/26/2022 14:25:24																									3	3	4
337077766	1/21/2022	1	3	0	1	61	74	2	2	2	2	1	2		3	2	3	3	99999997	3	1/21/2022 19:42:24	1/21/2022 19:43:55																									1	1	5
337077811	1/20/2022	1	3	0	1	56	69	2	2	2	2	1	2		3	2	3	3	2	3	1/20/2022 12:10:19	1/20/2022 12:11:33																									2	2	4
337077898	1/22/2022	1	3	0	1	65	78	2	2	2	2	1	2		3	3	3	3	2	3	1/22/2022 7:51:52	1/22/2022 7:52:38																									1	1	4
337077915	1/23/2022	1	3	0	1	53	66	2	2	2	2	1	2		2	3	3	3	99999997	3	1/23/2022 12:41:28	1/23/2022 12:41:49																									3	3	4
337077938	1/19/2022	1	3	0	1	60	73	2	2	2	2	1	2		2	2	2	3	99999997	2	1/19/2022 19:21:41	1/19/2022 19:22:55																									4	4	3
337078023	1/21/2022	1	3	0	1	54	67	2	2	2	2	1	2		3	4	3	3	2	3	1/21/2022 11:34:19	1/21/2022 11:35:42																									3	3	4
337078052	1/22/2022	1	3	0	1	69	82	2	2	2	2	1	2		3	2	3	3	2	2	1/22/2022 13:52:18	1/22/2022 13:52:43																									1	1	4
337078080	1/22/2022	1	3	0	1	60	73	2	2	2	2	1	2		2	1	2	1	1	2	1/22/2022 14:57:45	1/22/2022 15:00:32																									1	1	3
337078148	1/19/2022	1	3	0	1	65	78	2	2	2	2	1	2		3	2	3	3	2	3	1/19/2022 17:34:54	1/19/2022 17:35:25																									1	1	4
337078154	1/21/2022	1	3	0	1	54	67	2	2	2	2	1	2		3	3	3	3	2	3	1/21/2022 9:03:19	1/21/2022 9:04:16																									1	1	4
337078190	1/21/2022	1	3	0	1	62	75	2	2	2	2	1	2		3	3	3	3	2	2	1/21/2022 19:39:25	1/21/2022 19:40:31																									1	1	5
337078194	1/20/2022	1	3	0	1	69	82	2	2	2	2	1	2		3	3	3	3	2	2	1/20/2022 12:20:25	1/20/2022 12:21:00																									1	1	5
337078229	1/19/2022	1	3	0	1	58	71	2	2	2	2	1	2		3	3	3	3	99999997	2	1/19/2022 18:32:13	1/19/2022 18:32:19																									4	4	3
337078281	1/19/2022	1	3	0	1	63	76	2	2	2	2	1	2		4	3	3	3	2	3	1/19/2022 21:33:45	1/19/2022 21:35:21																									3	3	4
337078339	1/20/2022	1	3	0	1	64	77	2	2	2	2	1	2		3	1	3	3	99999997	3	1/20/2022 14:06:16	1/20/2022 14:06:51																									2	2	1
337078346	1/20/2022	1	3	0	1	54	67	2	2	2	2	1	2		4	4	3	3	2	3	1/20/2022 18:50:09	1/20/2022 18:50:15																									3	3	3
337078409	1/20/2022	1	3	0	1	70	83	2	2	2	2	1	2		3	2	3	3	99999997	2	1/20/2022 10:14:21	1/20/2022 10:15:12																									1	1	4
337078454	1/20/2022	1	3	0	1	64	77	2	2	2	2	1	2		4	3	3	3	2	3	1/20/2022 11:05:12	1/20/2022 11:06:59																									4	4	2
337078482	1/20/2022	1	3	0	1	70	83	2	2	2	2	1	2		4	4	4	4	2	1	1/20/2022 13:32:08	1/20/2022 13:33:19																									1	1	5
337078485	1/24/2022	1	3	0	1	69	82	2	2	2	2	1	2		3	3	3	3	2	3	1/24/2022 16:03:54	1/24/2022 16:04:02																									4	4	3
337078488	1/20/2022	1	3	0	1	64	77	2	2	2	2	1	2		3	2	3	3	2	3	1/20/2022 10:31:55	1/20/2022 10:32:17																									1	1	3
337078505	1/23/2022	1	3	0	1	50	63	2	2	2	2	1	2		2	2	3	3	2	3	1/23/2022 12:18:41	1/23/2022 12:19:50																									2	2	3
337078518	1/23/2022	1	3	0	1	63	76	2	2	2	2	1	2		3	2	3	2	99999997	3	1/23/2022 18:33:13	1/23/2022 18:34:29																									3	3	4
337078538	1/20/2022	1	3	0	1	61	74	2	2	2	2	1	2		4	3	3	4	2	2	1/20/2022 15:03:23	1/20/2022 15:04:27																									1	1	4
337078567	1/19/2022	1	3	0	1	70	83	2	2	2	2	1	2		3	3	4	3	2	3	1/19/2022 14:40:19	1/19/2022 14:41:13																									1	1	5
337078629	1/20/2022	1	3	0	1	59	72	2	2	2	2	1	2		3	4	3	3	1	3	1/20/2022 14:51:30	1/20/2022 14:52:16																									1	1	5
337078655	1/23/2022	1	3	0	1	52	65	2	2	2	2	1	2		3	3	3	3	1	3	1/23/2022 19:56:02	1/23/2022 19:56:53																									1	1	4
337078946	1/21/2022	1	3	0	1	63	76	2	2	2	2	1	2	2	2	3	3	3	2	2	1/21/2022 11:14:30	1/21/2022 11:15:51																									3	3	4
337078960	1/20/2022	1	3	0	1	60	73	2	2	2	2	1	2	2	3	3	3	2	2	3	1/20/2022 18:19:50	1/20/2022 18:20:14																									3	3	5
337078982	1/23/2022	1	3	0	1	58	71	2	2	2	2	1	2	2	3	3	3	4	2	2	1/23/2022 14:27:45	1/23/2022 14:28:28																									1	1	4
337079042	1/19/2022	1	3	0	1	60	73	2	2	2	2	1	2	2	2	2	3	3	1	1	1/19/2022 15:00:35	1/19/2022 15:00:54																									3	3	4
337079094	1/22/2022	1	3	0	1	62	75	2	2	2	2	1	2	2	4	4	4	4	1	3	1/22/2022 13:41:57	1/22/2022 13:42:45																									1	1	5
337079106	1/22/2022	1	3	0	1	64	77	2	2	2	2	1	2	2	3	3	3	3	2	3	1/22/2022 16:07:53	1/22/2022 16:08:40																									1	1	1
337079212	1/19/2022	1	3	0	1	67	80	2	2	2	2	1	2	2	3	2	3	3	99999997	3	1/19/2022 15:34:18	1/19/2022 15:35:41																									1	1	4
337079449	1/20/2022	1	3	0	1	58	71	2	2	2	2	1	2	2	3	3	3	3	2	1	1/20/2022 11:47:12	1/20/2022 12:26:07																									3	3	5
337079503	1/23/2022	1	3	0	1	51	64	2	2	2	2	1	2	2	2	3	3	2	99999997	1	1/23/2022 19:57:56	1/23/2022 20:02:33																									1	1	4
337079542	1/19/2022	1	3	0	1	53	66	2	2	2	2	1	2	2	2	2	2	2	2	3	1/19/2022 17:50:15	1/19/2022 17:51:11																									3	3	4
337079583	1/20/2022	1	3	0	1	53	66	2	2	2	2	1	2	2	3	3	3	3	2	2	1/20/2022 14:02:11	1/20/2022 14:02:40																									1	1	5
337079603	1/23/2022	1	3	0	1	55	68	2	2	2	2	1	2	2	3	1	2	3	2	2	1/23/2022 19:56:41	1/23/2022 19:57:27																									1	1	4
337079612	1/23/2022	1	3	0	1	57	70	2	2	2	2	1	2	2	3	3	3	3	1	3	1/23/2022 18:46:23	1/23/2022 18:47:34																									1	1	5
337079637	1/20/2022	1	3	0	1	66	79	2	2	2	2	1	2	2	3	3	3	4	2	3	1/20/2022 10:19:23	1/20/2022 10:20:07																									1	1	4
337079664	1/22/2022	1	3	0	1	64	77	2	2	2	2	1	2	2	3	2	2	3	2	2	1/22/2022 18:12:55	1/22/2022 18:13:26																									1	1	1
337079671	1/20/2022	1	3	0	1	58	71	2	2	2	2	1	2	2	3	3	3	2	2	1	1/20/2022 15:48:15	1/20/2022 15:48:38																									1	1	5
337079673	1/20/2022	1	3	0	1	59	72	2	2	2	2	1	2	2	3	4	3	4	2	3	1/20/2022 10:45:49	1/20/2022 10:46:39																									3	3	4
337079683	1/21/2022	1	3	0	1	63	76	2	2	2	2	1	2	2	4	3	3	1	2	2	1/21/2022 11:29:52	1/21/2022 11:30:27																									4	4	3
337079703	1/20/2022	1	3	0	1	58	71	2	2	2	2	1	2	2	4	2	3	3	1	3	1/20/2022 16:31:22	1/20/2022 16:32:11																									1	1	5
337079713	1/20/2022	1	3	0	1	65	78	2	2	2	2	1	2	2	3	4	4	3	2	3	1/20/2022 14:02:20	1/20/2022 14:03:09																									1	1	4
337080063	1/19/2022	1	3	0	1	51	64	2	2	2	2	1	2	2	4	3	4	4	99999997	3	1/19/2022 13:51:44	1/19/2022 13:52:08																									3	3	3
337080137	1/19/2022	1	3	0	1	57	70	2	2	2	2	1	2	2	3	3	3	3	2	3	1/19/2022 15:56:20	1/19/2022 15:56:52																									3	3	4
337080147	1/20/2022	1	3	0	1	51	64	2	2	2	2	1	2	2	3	3	3	3	1	3	1/20/2022 11:53:13	1/20/2022 11:54:05																									1	1	4
337080202	1/21/2022	1	3	0	1	70	83	2	2	2	2	1	2	2	3	3	3	3	2	2	1/21/2022 14:20:13	1/21/2022 14:21:30																									4	4	4
337080239	1/20/2022	1	3	0	1	67	80	2	2	2	2	1	2	2	3	2	5	2	1	3	1/20/2022 17:36:31	1/20/2022 17:37:34																									3	3	4
337080252	1/20/2022	1	3	0	1	51	64	2	2	2	2	1	2	2	3	3	3	2	1	2	1/20/2022 13:57:45	1/20/2022 13:58:24																									1	1	5
337080282	1/20/2022	1	3	0	1	64	77	2	2	2	2	1	2	2	4	3	4	4	2	2	1/20/2022 12:18:12	1/20/2022 12:19:09																									1	1	5
337080291	1/20/2022	1	3	0	1	65	78	2	2	2	2	1	2	2	3	4	3	3	2	3	1/20/2022 19:02:29	1/20/2022 19:04:54																									1	1	4
337080363	1/20/2022	1	3	0	1	51	64	2	2	2	8	1	2	2	2	2	2	3	99999997	3	1/20/2022 14:15:06	1/20/2022 14:16:02																									1	1	4
337080369	1/21/2022	1	3	0	1	70	83	2	2	2	2	1	2	2	3	3	3	3	2	2	1/21/2022 10:03:56	1/21/2022 10:04:08																									1	1	5
337080422	1/19/2022	1	3	0	1	51	64	2	2	2	8	1	2	2	3	1	2	2	99999997	2	1/19/2022 19:40:07	1/19/2022 19:40:54																									1	1	5
337080453	1/19/2022	1	3	0	1	61	74	2	2	2	2	1	2	2	3	3	3	3	2	3	1/19/2022 18:05:44	1/19/2022 18:06:12																									1	1	4
337080511	1/20/2022	1	3	0	1	52	65	2	2	2	2	1	2	2	3	3	3	3	2	1	1/20/2022 14:28:07	1/20/2022 14:28:22																									1	1	4
337080513	1/23/2022	1	3	0	1	55	68	2	2	2	2	1	2	2	4	3	3	3	99999997	2	1/23/2022 13:55:59	1/23/2022 13:56:50																									1	1	5
337080647	1/22/2022	1	3	0	1	65	78	2	2	2	2	1	2	2	3	3	3	3	2	3	1/22/2022 16:09:58	1/22/2022 16:10:51																									1	1	5
337080660	1/19/2022	1	3	0	1	67	80	2	2	2	2	1	2	2	2	2	3	3	2	1	1/19/2022 14:51:16	1/19/2022 14:51:50																									2	2	3
337080682	1/19/2022	1	3	0	1	53	66	2	2	2	2	1	2	2	3	2	3	4	2	4	1/19/2022 19:19:17	1/19/2022 19:23:24																									3	3	4
337080721	1/23/2022	1	3	0	1	63	76	2	2	2	2	1	2	2	3	3	3	3	1	3	1/23/2022 0:36:19	1/23/2022 0:36:23																									2	2	3
337080723	1/22/2022	1	3	0	1	55	68	2	2	2	2	1	2	2	3	2	3	2	2	3	1/22/2022 9:52:31	1/22/2022 10:02:23																									1	1	4
337080732	1/21/2022	1	3	0	1	64	77	2	2	2	2	1	2	2	4	3	3	3	2	1	1/21/2022 8:54:09	1/21/2022 8:54:39																									1	1	4
337080734	1/23/2022	1	3	0	1	57	70	2	2	2	2	1	2	2	2	2	2	2	99999997	2	1/23/2022 15:41:49	1/23/2022 15:42:12																									3	3	4
337080742	1/20/2022	1	3	0	1	62	75	2	2	2	2	1	2	2	3	2	3	2	99999997	4	1/20/2022 11:37:04	1/20/2022 11:37:58																									3	3	3
337080760	1/20/2022	1	3	0	1	53	66	2	2	2	2	1	2	2	3	4	3	3	2	3	1/20/2022 16:21:43	1/20/2022 16:22:09																									4	4	4
337080802	1/23/2022	1	3	0	1	64	77	2	2	2	2	1	2	2	3	4	3	4	2	3	1/23/2022 12:17:55	1/23/2022 12:19:26																									3	3	4
337080813	1/19/2022	1	3	0	1	55	68	2	2	2	2	1	2	2	3	2	2	2	2	3	1/19/2022 17:55:20	1/19/2022 17:55:56																									3	3	5
337080820	1/20/2022	1	3	0	1	64	77	2	2	2	2	1	2	2	3	3	3	3	2	3	1/20/2022 14:44:04	1/20/2022 14:45:05																									1	1	5
337080968	1/20/2022	1	3	0	1	66	79	2	2	2	2	1	2	2	3	3	3	4	2	2	1/20/2022 14:23:56	1/20/2022 14:25:02																									1	1	4
337081010	2-5-2022	1	4	0	1	63	76	2	2	2	2	1	2	2	3	3	3	3	2	3	2-5-2022 14:49	2-5-2022 14:50																									1	1	5
337081054	1/24/2022	1	3	0	1	68	81	2	2	2	2	1	2	2	3	3	3	3	99999997	2	1/24/2022 5:45:20	1/24/2022 5:46:26																									2	2	4
337081067	1/22/2022	1	3	0	1	67	80	2	2	2	2	1	2	2	3	3	3	3	2	3	1/22/2022 14:11:45	1/22/2022 14:13:33																									3	3	4
337081092	1/22/2022	1	3	0	1	51	64	2	2	2	2	1	2	2	3	3	3	3	2	4	1/22/2022 19:41:11	1/22/2022 19:42:01																									3	3	4
337081153	1/23/2022	1	3	0	1	59	72	2	2	2	2	1	2	2	4	3	4	3	99999997	3	1/23/2022 22:37:43	1/23/2022 22:38:58																									1	1	5
337081171	1/20/2022	1	3	0	1	58	71	2	2	2	2	1	2	2	3	3	4	3	2	4	1/20/2022 19:51:08	1/20/2022 19:51:31																									1	1	4
337081233	2-3-2022	1	4	0	1	51	64	2	2	2	2	1	2	2	3	3	3	3	99999997	3	2-3-2022 13:43	2-3-2022 13:44																									1	1	5
337081237	1/21/2022	1	3	0	1	63	76	2	2	2	2	1	2	2	3	3	3	3	1	3	1/21/2022 14:08:15	1/21/2022 14:08:53																									1	1	4
337081243	1/24/2022	1	3	0	1	58	71	2	2	2	2	1	2	2	3	3	3	3	2	2	1/24/2022 9:17:46	1/24/2022 9:18:22																									1	1	4
337081256	1/20/2022	1	3	0	1	61	74	2	2	2	2	1	2	2	2	2	2	3	2	2	1/20/2022 14:33:07	1/20/2022 14:34:09																									3	3	4
337081262	1/21/2022	1	3	0	1	57	70	2	2	2	2	1	2	2	3	3	3	2	2	3	1/21/2022 12:37:07	1/21/2022 12:37:41																									3	3	4
337081274	1/23/2022	1	3	0	1	63	76	2	2	2	2	1	2	2	3	4	3	3	2	1	1/23/2022 18:29:05	1/23/2022 18:29:20																									4	4	5
337081280	1/23/2022	1	3	0	1	58	71	2	2	2	2	1	2	2	3	3	3	3	2	2	1/23/2022 12:52:12	1/23/2022 12:53:02																									1	1	4
337081290	2-2-2022	1	4	0	1	52	65	2	2	2	2	1	2	2	3	2	2	2	2	3	2-2-2022 13:20	2-2-2022 13:21																									1	1	5
337081333	1/22/2022	1	3	0	1	53	66	2	2	2	2	1	2	2	4	3	3	3	99999997	2	1/22/2022 17:40:49	1/22/2022 17:42:36																									1	1	5
337081398	1/20/2022	1	3	0	1	67	80	2	2	2	2	1	2	2	3	3	4	3	2	3	1/20/2022 11:23:53	1/20/2022 11:24:30																									1	1	5
337081454	1/20/2022	1	3	0	1	56	69	2	2	2	8	1	2	2	3	2	2	2	99999997	2	1/20/2022 11:57:46	1/20/2022 11:58:44																									4	4	4
337081463	1/20/2022	1	3	0	1	52	65	2	2	2	2	1	2	2	3	3	3	4	2	2	1/20/2022 21:09:06	1/20/2022 21:09:53																									1	1	4
337081502	1/23/2022	1	3	0	1	54	67	2	2	2	2	1	2	2	3	3	3	2	1	3	1/23/2022 11:26:32	1/23/2022 11:27:38																									1	1	4
337081592	1/22/2022	1	3	0	1	65	78	2	2	2	2	1	2	2	3	4	3	3	99999997	1	1/22/2022 21:27:27	1/22/2022 21:28:12																									4	4	2
337081677	1/21/2022	1	3	0	1	68	81	2	2	2	2	1	2	2	3	2	3	3	2	3	1/21/2022 9:45:57	1/21/2022 9:47:20																									1	1	5
337081736	1/20/2022	1	3	0	1	63	76	2	2	2	2	1	2	2	3	3	3	3	1	2	1/20/2022 21:40:40	1/20/2022 21:41:30																									2	2	4
337081753	1/19/2022	1	3	0	1	52	65	2	2	2	8	1	2	2	2	1	2	2	2	1	1/19/2022 14:57:24	1/19/2022 14:58:10																									4	4	3
337081769	1/24/2022	1	3	0	1	66	79	2	2	2	2	1	2	2	3	3	3	3	99999997	3	1/24/2022 8:58:20	1/24/2022 8:58:59																									4	4	4
337081847	1/19/2022	1	3	0	1	66	79	2	2	2	2	1	2	2	3	3	3	3	2	2	1/19/2022 22:02:31	1/19/2022 22:04:01																									1	1	4
337081879	1/20/2022	1	3	0	1	53	66	2	2	2	2	1	2	2	4	4	4	3	2	3	1/20/2022 15:37:50	1/20/2022 15:38:42																									1	1	5
337081892	1/20/2022	1	3	0	1	56	69	2	2	2	2	1	2	2	3	2	2	3	2	1	1/20/2022 10:09:45	1/20/2022 10:10:16																									1	1	5
337081894	1/19/2022	1	3	0	1	66	79	2	2	2	2	1	2	2	3	2	2	3	99999997	3	1/19/2022 17:08:43	1/19/2022 17:09:34																									4	4	3
337081910	1/22/2022	1	3	0	1	70	83	2	2	2	2	1	2	2	3	3	3	3	2	2	1/22/2022 14:03:41	1/22/2022 14:04:18																									1	1	5
337081922	1/23/2022	1	3	0	1	62	75	2	2	2	2	1	2	2	4	3	3	3	2	3	1/23/2022 16:47:03	1/23/2022 16:48:22																									1	1	5
337081939	1/20/2022	1	3	0	1	63	76	2	2	2	2	1	2	2	3	3	3	3	99999997	3	1/20/2022 16:50:48	1/20/2022 16:51:54																									1	1	5
337081983	2-4-2022	1	4	0	1	67	80	2	2	2	2	1	2	2	4	3	3	2	1	3	2-4-2022 16:59	2-4-2022 16:59																									2	2	5
337082042	1/20/2022	1	3	0	1	51	64	2	2	2	2	1	2	2	3	2	3	3	2	4	1/20/2022 19:19:04	1/20/2022 19:19:31																									1	1	4
337082103	1/23/2022	1	3	0	1	51	64	2	2	2	2	1	2	2	3	3	3	3	2	3	1/23/2022 8:59:31	1/23/2022 9:00:01																									1	1	5
337082161	2-2-2022	1	4	0	1	52	65	2	2	2	2	1	2	2	3	2	2	3	2	3	2-2-2022 13:45	2-2-2022 13:46																									3	3	5
337082184	1/21/2022	1	3	0	1	52	65	2	2	2	2	1	2	2	3	3	3	3	1	3	1/21/2022 16:01:00	1/21/2022 16:01:38																									1	1	4
337082211	1/21/2022	1	3	0	1	65	78	2	2	2	2	1	2	2	4	3	3	3	2	2	1/21/2022 19:08:46	1/21/2022 19:11:56																									1	1	5
337082225	1/21/2022	1	3	0	1	64	77	2	2	2	2	1	2	2	3	2	3	3	99999997	3	1/21/2022 12:32:11	1/21/2022 12:32:35																									1	1	5
337082253	2-3-2022	1	4	0	1	66	79	2	2	2	2	1	2	2	4	2	4	2	2	2	2-3-2022 10:50	2-3-2022 10:51																									4	4	3
337082266	1/23/2022	1	3	0	1	66	79	2	2	2	2	1	2	2	3	3	3	3	1	3	1/23/2022 11:11:29	1/23/2022 11:12:39																									4	4	3
337082302	1/23/2022	1	3	0	1	59	72	2	2	2	2	1	2	2	3	2	3	3	2	3	1/23/2022 8:50:32	1/23/2022 8:51:57																									1	1	5
337082368	1/23/2022	1	3	0	1	52	65	2	2	2	2	1	2	2	3	3	3	3	2	2	1/23/2022 15:45:40	1/23/2022 15:46:24																									1	1	5
337082400	1/22/2022	1	3	0	1	67	80	2	2	2	2	1	2	2	4	4	4	3	99999997	3	1/22/2022 17:21:52	1/22/2022 17:23:23																									4	4	5
337082412	1/22/2022	1	3	0	1	65	78	2	2	2	2	1	2	2	2	2	2	2	99999997	3	1/22/2022 13:57:10	1/22/2022 13:57:51																									1	1	4
337082459	1/23/2022	1	3	0	1	67	80	2	2	2	2	1	2	2	4	3	3	3	2	2	1/22/2022 13:44:34	1/23/2022 10:21:36																									1	1	4
337082466	1/19/2022	1	3	0	1	65	78	2	2	2	2	1	2	2	3	3	3	3	2	3	1/19/2022 17:48:40	1/19/2022 17:49:34																									1	1	5
337082506	1/21/2022	1	3	0	1	55	68	2	2	2	2	1	2	2	3	3	3	3	2	1	1/21/2022 17:57:15	1/21/2022 17:58:25																									3	3	4
337082511	1/22/2022	1	3	0	1	67	80	2	2	2	2	1	2	2	4	3	4	4	2	2	1/22/2022 9:39:15	1/22/2022 9:40:45																									3	3	5
337082634	1/20/2022	1	3	0	1	63	76	2	2	2	2	1	2	2	3	1	3	3	99999997	3	1/20/2022 22:29:19	1/20/2022 22:30:08																									1	1	4
337082638	1/21/2022	1	3	0	1	51	64	2	2	2	2	1	2	2	3	4	4	3	2	3	1/21/2022 10:09:15	1/21/2022 10:10:05																									1	1	4
337082640	1/20/2022	1	3	0	1	58	71	2	2	2	2	1	2	2	3	3	3	3	2	3	1/20/2022 10:49:45	1/20/2022 10:50:08																									3	3	3
337082655	1/21/2022	1	3	0	1	64	77	2	2	2	2	1	2	2	3	2	3	3	2	3	1/21/2022 18:01:36	1/21/2022 18:02:27																									3	3	5
337082695	1/23/2022	1	3	0	1	66	79	2	2	2	8	1	2	2	3	2	2	2	99999997	3	1/23/2022 21:43:36	1/23/2022 21:45:46																									1	1	4
337082710	1/22/2022	1	3	0	1	56	69	2	2	2	2	1	2	2	3	3	3	2	2	3	1/22/2022 16:12:11	1/22/2022 16:14:06																									1	1	5
337082723	1/19/2022	1	3	0	1	62	75	2	2	2	2	1	2	2	3	3	3	3	99999997	3	1/19/2022 14:59:21	1/19/2022 15:00:02																									3	3	5
337082739	1/19/2022	1	3	0	1	69	82	2	2	2	2	1	2	2	4	3	4	5	2	3	1/19/2022 17:07:02	1/19/2022 17:07:45																									1	1	5
337082777	1/21/2022	1	3	0	1	70	83	2	2	2	2	1	2	2	3	3	3	3	2	2	1/21/2022 12:11:55	1/21/2022 12:12:23																									1	1	5
337082778	1/20/2022	1	3	0	1	55	68	2	2	2	2	1	2	2	4	3	4	4	2	1	1/20/2022 8:51:08	1/20/2022 8:52:18																									1	1	5
337424793	1/23/2022	1	3	0	1	62	75	2	2	2	2	1	2		4	3	4	4	99999997	1	1/23/2022 18:23:19	1/23/2022 18:23:54																									1	1	4
337424794	1/23/2022	1	3	0	1	60	73	2	2	2	2	1	2		3	3	3	3	2	2	1/23/2022 13:31:25	1/23/2022 13:32:04																									1	1	5
337424815	2-4-2022	1	4	0	1	65	78	2	2	2	2	1	2		3	4	3	3	99999997	2	2-4-2022 17:54	2-4-2022 17:55																									1	1	4
337424866	1/23/2022	1	3	0	1	55	68	2	2	2	2	1	2		4	3	3	3	99999997	2	1/23/2022 11:54:39	1/23/2022 11:55:20																									1	1	1
337424909	1/23/2022	1	3	0	1	64	77	2	2	2	2	1	2		3	3	3	3	2	2	1/23/2022 11:20:37	1/23/2022 11:22:41																									4	4	4
337424988	2-2-2022	1	4	0	1	50	63	2	2	2	2	1	2		3	2	2	3	2	2	2-2-2022 23:34	2-2-2022 23:35																									1	1	5
337425004	2-3-2022	1	4	0	1	65	78	2	2	2	2	1	2		3	4	3	4	2	2	2-3-2022 13:31	2-3-2022 13:31																									1	1	5
337425018	1/22/2022	1	3	0	1	70	83	2	2	2	2	1	2		3	3	3	3	2	3	1/22/2022 11:16:21	1/22/2022 11:17:09																									3	3	4
337425038	1/22/2022	1	3	0	1	63	76	2	2	2	2	1	2		4	2	3	3	2	2	1/22/2022 16:23:39	1/22/2022 16:24:54																									2	2	5
337425067	1/24/2022	1	3	0	1	52	65	2	2	2	2	1	2		3	2	3	3	99999997	4	1/24/2022 10:08:32	1/24/2022 10:08:55																									1	1	5
337425095	2-2-2022	1	4	0	1	59	72	2	2	2	2	1	2		2	3	2	2	2	3	2-2-2022 11:29	2-2-2022 11:30																									1	1	4
337425117	2-4-2022	1	4	0	1	68	81	2	2	2	2	1	2		3	2	3	2	99999997	2	2-4-2022 10:25	2-4-2022 10:26																									2	2	3
337425158	2-2-2022	1	4	0	1	55	68	2	2	2	2	1	2		2	2	2	2	2	3	2-2-2022 08:49	2-2-2022 08:49																									1	1	4
337425179	2-2-2022	1	4	0	1	61	74	2	2	2	2	1	2		3	2	2	3	99999997	3	2-2-2022 12:39	2-2-2022 12:41																									1	1	4
337425192	1/22/2022	1	3	0	1	61	74	2	2	2	2	1	2		3	3	3	2	2	3	1/22/2022 10:01:48	1/22/2022 10:03:03																									3	3	4
337425205	1/24/2022	1	3	0	1	54	67	2	2	2	2	1	2		4	3	4	3	99999997	3	1/24/2022 9:04:38	1/24/2022 9:05:15																									4	4	3
337425250	1/23/2022	1	3	0	1	55	68	2	2	2	2	1	2		4	4	4	4	99999997	3	1/23/2022 14:13:20	1/23/2022 14:13:56																									1	1	5
337425285	1/23/2022	1	3	0	1	61	74	2	2	2	2	1	2		3	3	3	3	2	3	1/23/2022 14:18:48	1/23/2022 14:20:06																									3	3	4
337425306	1/22/2022	1	3	0	1	58	71	2	2	2	2	1	2		3	3	3	3	99999997	3	1/22/2022 21:24:10	1/22/2022 21:25:14																									3	3	5
337425319	1/22/2022	1	3	0	1	66	79	2	2	2	2	1	2		3	3	3	2	2	2	1/22/2022 12:15:10	1/22/2022 12:16:32																									3	3	4
337425349	1/23/2022	1	3	0	1	53	66	2	2	2	2	1	2		2	1	1	2	2	3	1/23/2022 15:17:24	1/23/2022 15:18:43																									2	2	4
337425369	1/23/2022	1	3	0	1	50	63	2	2	2	2	1	2		3	3	3	3	2	3	1/23/2022 16:21:00	1/23/2022 16:21:32																									1	1	4
337425382	1/22/2022	1	3	0	1	54	67	2	2	2	2	1	2		3	3	4	3	2	3	1/22/2022 19:52:12	1/22/2022 19:52:32																									1	1	3
337425389	1/23/2022	1	3	0	1	53	66	2	2	2	2	1	2		3	3	3	3	2	3	1/23/2022 10:47:58	1/23/2022 10:48:48																									1	1	4
337425445	1/23/2022	1	3	0	1	55	68	2	2	2	2	1	2		4	3	3	4	2	3	1/23/2022 12:56:58	1/23/2022 12:57:40																									1	1	4
337425496	1/23/2022	1	3	0	1	64	77	2	2	2	2	1	2		3	2	3	2	99999997	2	1/23/2022 13:20:12	1/23/2022 13:21:35																									3	3	3
337425539	1/23/2022	1	3	0	1	58	71	2	2	2	2	1	2		2	3	2	3	2	3	1/23/2022 12:37:56	1/23/2022 12:38:59																									1	1	4
337425542	1/22/2022	1	3	0	1	59	72	2	2	2	2	1	2		2	4	3	3	2	2	1/22/2022 9:30:51	1/22/2022 9:31:35																									1	1	1
337425564	2-3-2022	1	4	0	1	64	77	2	2	2	2	1	2		3	3	3	3	99999997	2	2-3-2022 19:52	2-3-2022 19:53																									3	3	4
337425601	2-3-2022	1	4	0	1	57	70	2	2	2	2	1	2		3	3	3	3	99999997	2	2-3-2022 12:10	2-3-2022 12:11																									1	1	4
337425636	1/23/2022	1	3	0	1	66	79	2	2	2	2	1	2		3	2	3	2	2	3	1/23/2022 14:29:31	1/23/2022 14:30:24																									3	3	5
337425642	1/22/2022	1	3	0	1	63	76	2	2	2	2	1	2		4	2	3	3	1	3	1/22/2022 11:39:50	1/22/2022 11:40:32																									3	3	4
337425658	2-4-2022	1	4	0	1	56	69	2	2	2	2	1	2		3	3	3	4	2	3	2-4-2022 09:04	2-4-2022 09:05																									3	3	4
337425677	1/22/2022	1	3	0	1	68	81	2	2	2	2	1	2		3	2	3	3	2	3	1/22/2022 14:14:38	1/22/2022 14:14:53																									1	1	2
337425719	1/23/2022	1	3	0	1	56	69	2	2	2	2	1	2		3	3	3	2	2	1	1/23/2022 21:59:46	1/23/2022 21:59:59																									1	1	3
337425757	1/23/2022	1	3	0	1	70	83	2	2	2	2	1	2		3	2	3	3	2	2	1/23/2022 11:59:41	1/23/2022 12:01:10																									1	1	4
337425793	1/23/2022	1	3	0	1	62	75	2	2	2	2	1	2		3	4	2	3	2	3	1/23/2022 15:48:18	1/23/2022 15:48:40																									3	3	4
337425834	1/23/2022	1	3	0	1	60	73	2	2	2	2	1	2		3	2	3	3	99999997	3	1/23/2022 21:16:53	1/23/2022 21:17:27																									1	1	4
337425868	1/23/2022	1	3	0	1	58	71	2	2	2	2	1	2		3	4	3	3	2	4	1/23/2022 11:51:41	1/23/2022 11:52:53																									4	4	4
337425869	1/23/2022	1	3	0	1	65	78	2	2	2	2	1	2		4	3	3	4	2	3	1/23/2022 9:46:46	1/23/2022 9:47:30																									3	3	4
337425895	1/22/2022	1	3	0	1	67	80	2	2	2	2	1	2		3	3	3	3	2	2	1/22/2022 16:07:29	1/22/2022 16:08:22																									1	1	4
337426077	1/22/2022	1	3	0	1	62	75	2	2	2	2	1	2		3	4	3	3	2	3	1/22/2022 13:36:56	1/22/2022 13:37:05																									4	4	4
337426154	2-2-2022	1	4	0	1	54	67	2	2	2	2	1	2		3	2	2	2	2	3	2-2-2022 09:21	2-2-2022 09:23																									1	1	4
337426166	1/24/2022	1	3	0	1	50	63	2	2	2	2	1	2		4	3	3	3	2	2	1/24/2022 17:23:36	1/24/2022 17:23:59																									1	1	5
337426197	1/23/2022	1	3	0	1	70	83	2	2	2	2	1	2		2	2	2	2	99999997	3	1/23/2022 8:53:37	1/23/2022 8:54:31																									3	3	3
337426213	2-4-2022	1	4	0	1	58	71	2	2	2	2	1	2		3	3	3	3	2	3	2-4-2022 09:12	2-4-2022 09:12																									1	1	4
337426218	1/23/2022	1	3	0	1	63	76	2	2	2	2	1	2		3	2	3	3	2	3	1/23/2022 14:20:01	1/23/2022 14:22:29																									2	2	5
337426243	1/23/2022	1	3	0	1	68	81	2	2	2	2	1	2		3	3	3	3	2	3	1/23/2022 15:04:49	1/23/2022 15:06:18																									1	1	4
337426247	1/23/2022	1	3	0	1	50	63	2	2	2	2	1	2		2	2	1	2	2	3	1/23/2022 18:29:50	1/23/2022 18:30:20																									3	3	4
337426279	1/22/2022	1	3	0	1	60	73	2	2	2	2	1	2		3	2	2	3	2	2	1/22/2022 7:42:38	1/22/2022 7:42:58																									1	1	4
337426375	1/23/2022	1	3	0	1	68	81	2	2	2	2	1	2		3	3	3	3	2	2	1/23/2022 10:19:14	1/23/2022 10:20:30																									1	1	4
337426456	1/23/2022	1	3	0	1	51	64	2	2	2	2	1	2		3	3	3	3	99999997	3	1/23/2022 11:40:00	1/23/2022 11:40:08																									4	4	3
337426471	2-5-2022	1	4	0	1	56	69	2	2	2	2	1	2		3	4	4	5	2	3	2-5-2022 15:10	2-5-2022 15:11																									1	1	5
337426542	2-2-2022	1	4	0	1	57	70	2	2	2	2	1	2		3	3	2	3	2	3	2-2-2022 21:46	2-2-2022 21:46																									3	3	3
337426575	2-4-2022	1	4	0	1	62	75	2	2	2	2	1	2		3	3	3	3	2	3	2-4-2022 08:48	2-4-2022 08:49																									3	3	4
337426583	1/22/2022	1	3	0	1	50	63	2	2	2	2	1	2		3	3	3	3	2	3	1/22/2022 15:35:31	1/22/2022 15:36:29																									3	3	4
337426586	2-4-2022	1	4	0	1	63	76	2	2	2	2	1	2		3	2	3	3	2	2	2-4-2022 12:34	2-4-2022 12:35																									1	1	4
337426625	2-2-2022	1	4	0	1	55	68	2	2	2	8	1	2		3	3	2	3	99999997	3	2-2-2022 09:25	2-2-2022 09:26																									2	2	3
337426633	2-2-2022	1	4	0	1	57	70	2	2	2	2	1	2		4	3	3	3	2	3	2-2-2022 11:12	2-2-2022 11:12																									1	1	4
337426660	1/23/2022	1	3	0	1	64	77	2	2	2	2	1	2		3	4	4	4	1	3	1/23/2022 15:56:44	1/23/2022 15:57:48																									2	2	4
337426662	1/23/2022	1	3	0	1	70	83	2	2	2	2	1	2		3	3	3	3	2	2	1/23/2022 7:59:29	1/23/2022 7:59:55																									4	4	5
337426663	1/22/2022	1	3	0	1	66	79	2	2	2	2	1	2		4	3	3	3	1	3	1/22/2022 13:54:16	1/22/2022 13:55:06																									3	3	5
337426698	1/22/2022	1	3	0	1	60	73	2	2	2	2	1	2		3	2	3	4	2	3	1/22/2022 17:11:08	1/22/2022 17:11:57																									1	1	4
337426734	2-2-2022	1	4	0	1	59	72	2	2	2	2	1	2		2	1	2	2	99999997	3	2-2-2022 13:23	2-2-2022 13:24																									3	3	4
337426849	1/25/2022	1	3	0	1	52	65	2	2	2	2	1	2		4	4	4	4	2	2	1/24/2022 16:55:07	1/24/2022 16:55:19																									1	1	4
337426859	2-3-2022	1	4	0	1	56	69	2	2	2	2	1	2		3	3	3	2	99999997	3	2-3-2022 13:22	2-3-2022 13:23																									1	1	5
337426905	1/22/2022	1	3	0	1	57	70	2	2	2	2	1	2		3	3	3	3	2	3	1/22/2022 16:14:22	1/22/2022 16:14:58																									1	1	3
337426943	2-6-2022	1	4	0	1	55	68	2	2	2	2	1	2		4	4	4	4	2	3	2-6-2022 12:41	2-6-2022 12:41																									4	4	3
337427018	2-2-2022	1	4	0	1	54	67	2	2	2	2	1	2		3	3	3	3	2	2	2-2-2022 19:25	2-2-2022 19:26																									4	4	3
337427062	1/22/2022	1	3	0	1	67	80	2	2	2	2	1	2		3	3	3	3	2	2	1/22/2022 14:24:49	1/22/2022 14:25:09																									1	1	4
337427074	1/23/2022	1	3	0	1	58	71	2	2	2	2	1	2		2	2	2	4	2	2	1/23/2022 12:10:33	1/23/2022 12:11:30																									1	1	5
337427080	1/24/2022	1	3	0	1	55	68	2	2	2	2	1	2		3	2	3	3	2	2	1/24/2022 9:06:30	1/24/2022 9:07:54																									4	4	3
337427116	2-4-2022	1	4	0	1	55	68	2	2	2	2	1	2		3	4	3	3	99999997	2	2-4-2022 19:27	2-4-2022 19:28																									3	3	5
337427165	1/23/2022	1	3	0	1	53	66	2	2	2	2	1	2		3	3	3	3	2	1	1/23/2022 10:06:03	1/23/2022 10:06:44																									4	4	3
337427190	1/23/2022	1	3	0	1	53	66	2	2	2	2	1	2		3	3	3	3	2	2	1/23/2022 11:45:57	1/23/2022 11:46:44																									1	1	5
337427212	2-6-2022	1	4	0	1	63	76	2	2	2	2	1	2		3	3	3	3	2	3	2-6-2022 09:19	2-6-2022 09:19																									1	1	4
337427213	1/21/2022	1	3	0	1	64	77	2	2	2	2	1	2		4	4	4	4	2	3	1/21/2022 19:26:14	1/21/2022 19:28:42																									1	1	4
337427285	2-2-2022	1	4	0	1	53	66	2	2	2	2	1	2		3	4	3	3	1	4	2-2-2022 12:55	2-2-2022 13:02																									1	1	4
337427334	1/21/2022	1	3	0	1	65	78	2	2	2	2	1	2		3	3	3	3	2	1	1/21/2022 19:27:05	1/21/2022 19:27:32																									4	4	2
337427379	1/22/2022	1	3	0	1	52	65	2	2	2	2	1	2		3	3	3	3	2	2	1/22/2022 13:40:36	1/22/2022 13:41:47																									3	3	4
337427397	2-3-2022	1	4	0	1	66	79	2	2	2	2	1	2		3	4	4	3	2	3	2-3-2022 13:44	2-3-2022 13:45																									1	1	4
337427444	1/22/2022	1	3	0	1	69	82	2	2	2	2	1	2		3	3	3	5	99999997	2	1/22/2022 23:37:19	1/22/2022 23:38:04																									4	4	1
337427448	1/24/2022	1	3	0	1	69	82	2	2	2	2	1	2		3	2	3	3	99999997	2	1/24/2022 9:26:38	1/24/2022 9:27:50																									1	1	4
337427456	1/23/2022	1	3	0	1	64	77	2	2	2	2	1	2		3	2	3	3	2	3	1/23/2022 11:51:25	1/23/2022 11:52:05																									1	1	4
337427457	1/23/2022	1	3	0	1	58	71	2	2	2	2	1	2		3	2	2	2	99999997	3	1/23/2022 11:41:41	1/23/2022 11:42:47																									1	1	5
337427501	1/23/2022	1	3	0	1	53	66	2	2	2	2	1	2		3	2	3	3	2	4	1/23/2022 23:06:53	1/23/2022 23:07:28																									3	3	4
337427522	2-3-2022	1	4	0	1	64	77	2	2	2	2	1	2		3	4	3	3	2	3	2-3-2022 09:10	2-3-2022 09:14																									3	3	5
337427556	1/22/2022	1	3	0	1	61	74	2	2	2	2	1	2		4	4	3	3	99999997	3	1/22/2022 20:57:27	1/22/2022 20:57:40																									4	4	3
337427668	1/22/2022	1	3	0	1	68	81	2	2	2	2	1	2		4	3	3	4	2	1	1/22/2022 10:59:58	1/22/2022 11:00:30																									1	1	4
337427741	1/24/2022	1	3	0	1	64	77	2	2	2	2	1	2		3	3	2	2	2	1	1/24/2022 16:17:21	1/24/2022 16:17:47																									1	1	3
337427773	2-2-2022	1	4	0	1	52	65	2	2	2	2	1	2		3	3	3	3	99999997	5	2-2-2022 16:47	2-2-2022 16:50																									3	3	4
337427859	1/23/2022	1	3	0	1	56	69	2	2	2	2	1	2		3	4	3	3	2	2	1/23/2022 13:01:10	1/23/2022 13:03:27																									4	4	4
337427896	2-2-2022	1	4	0	1	62	75	2	2	2	2	1	2		4	3	3	3	99999997	1	2-2-2022 10:04	2-2-2022 10:04																									1	1	4
337427912	1/24/2022	1	3	0	1	64	77	2	2	2	2	1	2		3	3	3	3	99999997	3	1/24/2022 15:55:26	1/24/2022 15:56:21																									3	3	3
337427952	2-4-2022	1	4	0	1	60	73	2	2	2	2	1	2		3	4	4	4	99999997	2	2-4-2022 16:43	2-4-2022 16:47																									1	1	4
337428009	1/22/2022	1	3	0	1	51	64	2	2	2	2	1	2		3	2	2	3	2	3	1/22/2022 14:58:26	1/22/2022 14:58:54																									1	1	5
337428100	1/23/2022	1	3	0	1	63	76	2	2	2	2	1	2		4	3	2	2	99999997	3	1/23/2022 13:55:51	1/23/2022 13:56:38																									3	3	4
337428161	1/22/2022	1	3	0	1	53	66	2	2	2	2	1	2		3	4	3	3	99999997	2	1/22/2022 21:02:09	1/22/2022 21:02:58																									1	1	4
337428181	1/23/2022	1	3	0	1	66	79	2	2	2	2	1	2		3	2	3	2	2	1	1/23/2022 8:26:52	1/23/2022 8:30:19																									1	1	2
337428197	1/24/2022	1	3	0	1	54	67	2	2	2	2	1	2		4	4	4	4	2	2	1/24/2022 8:35:04	1/24/2022 8:36:05																									1	1	5
337428210	1/22/2022	1	3	0	1	67	80	2	2	2	2	1	2		3	3	3	3	2	3	1/22/2022 16:14:18	1/22/2022 16:19:45																									1	1	4
337428302	1/24/2022	1	3	0	1	53	66	2	2	2	2	1	2		3	3	3	3	1	4	1/24/2022 10:22:49	1/24/2022 10:24:04																									3	3	4
337428364	1/22/2022	1	3	0	1	56	69	2	2	2	2	1	2		3	2	2	3	2	3	1/22/2022 14:11:48	1/22/2022 14:13:22																									3	3	4
337428420	1/23/2022	1	3	0	1	55	68	2	2	2	2	1	2		4	2	3	3	2	4	1/23/2022 17:07:58	1/23/2022 17:08:39																									2	2	4
337428433	1/23/2022	1	3	0	1	65	78	2	2	2	2	1	2		4	3	4	4	2	3	1/23/2022 20:41:03	1/23/2022 20:41:38																									3	3	5
337428512	1/23/2022	1	3	0	1	66	79	2	2	2	2	1	2		3	3	3	3	1	3	1/23/2022 10:51:07	1/23/2022 10:52:12																									3	3	4
337428516	1/22/2022	1	3	0	1	62	75	2	2	2	2	1	2		3	3	3	3	99999997	3	1/22/2022 18:31:25	1/22/2022 18:31:43																									3	3	4
337428607	1/22/2022	1	3	0	1	69	82	2	2	2	2	1	2		4	4	4	3	2	1	1/22/2022 14:59:19	1/22/2022 15:00:02																									1	1	3
337428631	2-2-2022	1	4	0	1	60	73	2	2	2	2	1	2		4	3	3	4	2	3	2-2-2022 10:09	2-2-2022 10:10																									1	1	5
337428697	1/23/2022	1	3	0	1	53	66	2	2	2	2	1	2		3	3	3	3	2	3	1/23/2022 8:41:42	1/23/2022 8:43:19																									3	3	4
337428742	1/23/2022	1	3	0	1	70	83	2	2	2	2	1	2		3	3	3	3	2	2	1/23/2022 20:46:45	1/23/2022 20:47:30																									1	1	5
337428796	2-2-2022	1	4	0	1	53	66	2	2	2	2	1	2		2	2	3	3	99999997	3	2-2-2022 12:49	2-2-2022 12:50																									1	1	4
337428808	1/22/2022	1	3	0	1	66	79	2	2	2	2	1	2		3	3	3	4	99999997	5	1/22/2022 17:35:54	1/22/2022 17:37:16																									3	3	5
337428816	2-6-2022	1	4	0	1	52	65	2	2	2	2	1	2		3	2	3	3	2	3	2-6-2022 14:43	2-6-2022 14:44																									3	3	5
[truncated: 596 more rows]
[truncated: 112 more columns]
